# Supplementary material for: An ancestral interaction module promotes oligomerization in divergent mitochondrial ATP synthases
Source: Nat Commun. 2022 Oct 11;13:5989. doi: 10.1038/s41467-022-33588-z (PMC9553925; doi:10.1038/s41467-022-33588-z)
Supplement: Supplementary file 8 — Source Data [file 41467_2022_33588_MOESM8_ESM.zip]

Archive with 4 entries (4 files):
- Fig.6.pdf
- Supplementary Fig.9.pdf
- Source_data.xlsx
- __MACOSX/._Source_data.xlsx
