# Supplementary material for: An ancestral interaction module promotes oligomerization in divergent mitochondrial ATP synthases
Source: Nat Commun. 2022 Oct 11;13:5989. doi: 10.1038/s41467-022-33588-z (PMC9553925; doi:10.1038/s41467-022-33588-z)
Supplement: Supplementary file 8 — Source Data [file 41467_2022_33588_MOESM8_ESM.zip › Source_data.xlsx]

## Sheet: Fig6d
	Quantification of immunoblots normalized to signals from non-induced cells
	ATPTB11 RNAi
	Antibody	Non-induced			Induced day 2			Induced day 4
	Replicate	1	2	3	1	2	3	1	2	3
	Beta	100	100	100	107	86	103	100	81	102
	p18	100	100	100	87	92	104	83	109	116
	Tb1	100	100	100	21	29	26	25	18	27
	Tb2	100	100	100	45	66	52	27	38	25
	ATPTB4 RNAi
	Antibody	Non-induced			Induced day 2			Induced day 4
	Replicate	1	2	3	1	2	3	1	2	3
	Beta	100	100	100	116	110	99	122	109	106
	p18	100	100	100	119	137	94	134	125	96
	Tb1	100	100	100	29	31	30	30	24	29
	Tb2	100	100	100	19	18	26	18	23	36
	su-g RNAi
	Antibody	Non-induced			Induced day 2			Induced day 4
	Replicate	1	2	3	1	2	3	1	2	3
	Beta	100	100	100	94	83	100	106	81	114
	p18	100	100	100	112	115	102	110	120	87
	Tb1	100	100	100	60	66	65	51	70	59
	Tb2	100	100	100	74	68	75	48	72	68
	su-8 RNAi
	Antibody	Non-induced			Induced day 2			Induced day 4
	Replicate	1	2	3	1	2	3	1	2	3
	Beta	100	100	100	77	90	113	86	103	111
	p18	100	100	100	89	104	102	115	113	130
	Tb1	100	100	100	26	22	24	26	14	21
	Tb2	100	100	100	37	25	38	25	17	18

## Sheet: Fig7b
	Number of cristae in individual vesicles' sections in RNAi cell lines
	Round vesicle sections					Elongated vesicle sections					Irregular vesicle sections
	su-8 RNAi		su-g RNAi			su-8 RNAi		su-g RNAi			su-8 RNAi		su-g RNAi
	Non-induced	Induced	Non-induced	Induced		Non-induced	Induced	Non-induced	Induced		Non-induced	Induced	Non-induced	Induced
number of vesicles counted	95	52	115	44		47	46	56	51		63	75	75	60
	0	0	2	2		3	3	4	3		1	0	3	4
	1	2	0	1		3	3	5	2		4	2	2	3
	1	0	2	2		1	3	4	1		1	1	6	3
	1	3	0	0		3	3	2	0		2	3	2	2
	0	1	0	1		1	2	4	1		2	0	1	0
	1	2	0	1		2	0	4	1		0	0	0	4
	1	2	2	2		4	0	6	1		3	0	2	2
	3	0	1	2		1	0	3	2		5	2	2	2
	2	0	1	0		3	3	2	1		2	3	4	2
	1	0	1	0		4	1	0	2		5	0	3	3
	1	1	2	0		3	0	2	1		2	0	6	4
	0	0	2	0		2	0	3	2		2	3	1	1
	2	1	2	0		0	1	1	0		2	4	15	5
	0	0	3	0		0	1	3	3		0	4	0	0
	3	1	1	0		2	1	3	2		1	0	2	1
	3	1	1	0		4	1	0	0		5	1	0	2
	1	0	1	0		1	2	0	3		4	3	35	0
	2	1	0	1		0	0	4	0		2	3	3	4
	2	2	1	0		0	3	2	2		2	2	5	0
	0	2	2	2		0	0	2	2		2	0	4	4
	0	0	3	2		2	0	4	2		2	6	6	7
	1	1	1	1		3	0	4	0		4	7	4	2
	1	0	2	3		4	0	3	3		2	2	4	1
	0	0	0	1		5	0	2	4		1	0	8	11
	0	0	2	0		3	0	0	0		4	4	5	3
	1	1	0	0		2	1	0	4		4	2	4	3
	0	1	1	0		0	1	0	1		6	0	2	5
	2	1	0	0		0	0	2	0		4	1	3	2
	1	2	0	0		4	3	1	1		4	0	9	4
	1	2	2	1		2	0	0	2		9	4	21	3
	0	1	1	2		4	0	3	1		6	0	10	8
	0	2	0	3		4	0	3	1		9	2	13	3
	0	2	1	0		2	2	7	3		14	0	6	4
	0	0	1	1		2	2	2	3		3	1	0	4
	1	1	1	0		3	0	1	2		3	2	0	1
	1	0	1	0		4	3	3	0		5	5	0	3
	1	1	0	0		3	2	2	3		10	3	7	3
	1	1	1	0		3	3	0	2		3	0	0	1
	1	0	0	0		4	2	3	4		1	7	3	0
	1	0	5	3		3	2	4	1		6	4	4	5
	1	0	2	1		1	2	2	3		13	1	3	0
	0	1	0	1		1	1	3	0		7	2	8	1
	0	2	0	1		3	0	2	0		8	1	1	1
	3	1	2	0		3	3	1	0		3	0	5	4
	1	0	2			0	3	6	1		5	0	11	4
	0	0	3			4	2	2	1		7	2	8	5
	2	0	2			2		5			5	0	3	3
	0	2	2					0			0	2	4	10
	0	2	2					3			0	2	6	2
	1	0	1					3			6	0	0	3
	2	0	1					0			0	3	1	5
	0	0	1								2	0	2	3
	2		2								4	2	6	3
	0		1								2	4	3	3
	0		0								3	0	8	3
	0		0								7	0	7	0
	1		0								21	1	5	4
	1		0								0	2	8	4
	1		0								6	2	5	7
	3		0								6	7	4	2
	0		1								1	0	7
	0		3								6	6	2
	0		3								0	2	2
	3		2									0	2
	1		1									5	3
	2		1									0	5
	2		5									0	4
	2		1									3	7
	0		2									6	2
	0		3									1	3
	0		1									0	0
	0		0									0	6
	2		3									0	9
	1		2									3	2
	0		2									0	5
	0		1
	0		3
	0		0
	0		0
	0		0
	3		3
	2		3
	1		1
	0		0
	2		1
	1		1
	2		2
	2		0
	2		0
	2		2
	2		2
	0		1
	0		1
	2		1
	0		1
			1
			1
			0
			1
			0
			1
			0
			0
			2
			1
			2
			1
			1
			0
			2
			2
			2
			1
			1
			2

## Sheet: Fig7c
Safranin O fluorescence values
Time (s)	su-g RNAi									su-8 RNAi									ATPTB4 RNAi
	Non-induced			Induced day 2			Induced day 4			Non-induced			Induced day 2			Induced day 4			Non-induced			Induced day 2			Induced day 4
Replicate	1	2	3	1	2	3	1	2	3	1	2	3	1	2	3	1	2	3	1	2	3	1	2	3	1	2	3
0	3869	3844	3842	3864	3880	3918	3845	3841	3854	3855	3836	3840	3885	3889	3899	3885	3882	3858	3839	3865	3867	3858	3866	3838	3889	3866	3862
1.1	3869	3844	3839	3862	3881	3917	3848	3846	3859	3848	3851	3844	3879	3891	3892	3880	3882	3861	3843	3866	3871	3869	3868	3833	3892	3866	3861
2.2	3860	3849	3843	3862	3877	3915	3851	3850	3847	3849	3850	3852	3887	3886	3900	3886	3882	3858	3836	3867	3866	3862	3871	3833	3888	3868	3860
3.3	3869	3843	3840	3866	3875	3911	3854	3846	3857	3851	3837	3845	3882	3885	3900	3885	3879	3864	3842	3870	3867	3864	3870	3835	3882	3866	3862
4.4	3864	3840	3837	3860	3878	3914	3844	3848	3857	3846	3847	3845	3880	3888	3900	3888	3877	3864	3842	3872	3873	3866	3866	3830	3885	3866	3857
5.5	3864	3841	3836	3857	3880	3909	3850	3846	3854	3853	3846	3847	3880	3887	3899	3882	3885	3865	3845	3868	3874	3866	3869	3835	3883	3869	3862
6.6	3871	3845	3836	3860	3885	3916	3848	3849	3855	3858	3844	3854	3885	3885	3900	3881	3883	3862	3847	3866	3872	3861	3869	3833	3883	3873	3863
7.7	3864	3842	3845	3865	3883	3914	3843	3844	3858	3854	3842	3854	3883	3886	3901	3889	3877	3863	3847	3868	3874	3863	3870	3838	3883	3870	3865
8.8	3869	3848	3839	3861	3881	3920	3848	3848	3852	3848	3843	3856	3883	3887	3901	3878	3881	3866	3845	3870	3870	3866	3873	3833	3879	3868	3865
9.9	3866	3847	3841	3859	3880	3913	3844	3847	3857	3854	3845	3847	3886	3887	3903	3886	3880	3862	3845	3874	3876	3858	3873	3831	3883	3872	3864
11	3867	3848	3845	3863	3881	3910	3850	3844	3860	3854	3847	3853	3877	3883	3899	3888	3879	3867	3841	3865	3874	3866	3870	3834	3887	3875	3862
12.1	3868	3847	3844	3857	3882	3910	3848	3848	3857	3854	3839	3844	3883	3888	3903	3883	3880	3867	3844	3869	3877	3862	3873	3837	3881	3874	3863
13.2	3871	3849	3839	3862	3884	3911	3847	3845	3859	3853	3842	3856	3882	3891	3902	3884	3881	3870	3843	3871	3867	3866	3871	3837	3882	3876	3867
14.3	3864	3855	3844	3863	3882	3912	3854	3851	3862	3852	3839	3850	3885	3893	3900	3881	3884	3869	3846	3869	3873	3868	3876	3839	3882	3867	3865
15.4	3862	3849	3842	3863	3883	3918	3851	3846	3855	3852	3850	3860	3879	3891	3902	3885	3879	3868	3846	3875	3877	3869	3876	3838	3884	3873	3864
16.5	3867	3853	3843	3863	3888	3910	3849	3848	3861	3851	3848	3857	3883	3893	3896	3889	3883	3866	3843	3865	3877	3869	3876	3837	3881	3871	3869
17.6	3869	3852	3843	3870	3885	3914	3850	3851	3857	3853	3849	3854	3884	3892	3904	3884	3883	3872	3848	3873	3876	3868	3882	3840	3884	3874	3866
18.7	3867	3851	3848	3867	3888	3919	3853	3851	3861	3850	3849	3858	3886	3890	3905	3890	3881	3872	3848	3870	3876	3865	3881	3844	3881	3875	3866
19.8	3867	3853	3844	3868	3893	3915	3856	3846	3861	3855	3854	3861	3886	3895	3901	3888	3880	3872	3849	3864	3877	3871	3886	3844	3883	3868	3862
20.9	3874	3852	3845	3870	3888	3915	3851	3851	3863	3852	3851	3859	3886	3896	3897	3883	3884	3875	3846	3872	3879	3866	3888	3843	3883	3872	3869
22	3872	3852	3849	3866	3894	3915	3855	3849	3860	3859	3848	3852	3888	3896	3906	3886	3878	3874	3846	3874	3878	3867	3889	3846	3879	3873	3870
23.1	3874	3855	3848	3871	3899	3917	3854	3847	3866	3853	3843	3867	3889	3895	3901	3885	3885	3879	3846	3875	3878	3874	3889	3847	3886	3878	3866
24.2	3876	3859	3849	3863	3897	3913	3855	3855	3864	3858	3851	3863	3889	3898	3904	3884	3880	3877	3845	3871	3881	3872	3894	3842	3885	3871	3869
25.3	3873	3853	3857	3871	3900	3916	3853	3846	3867	3856	3851	3869	3887	3899	3901	3889	3883	3877	3846	3875	3883	3876	3893	3849	3890	3873	3871
26.4	3876	3854	3854	3869	3903	3921	3849	3853	3868	3855	3854	3868	3888	3903	3903	3885	3888	3878	3853	3876	3882	3869	3894	3847	3885	3872	3875
27.5	3875	3855	3850	3869	3910	3917	3854	3849	3862	3854	3855	3865	3888	3903	3904	3883	3888	3879	3855	3877	3877	3873	3900	3850	3884	3876	3875
28.6	3871	3858	3859	3872	3910	3916	3853	3855	3865	3853	3849	3872	3889	3904	3906	3884	3884	3884	3848	3874	3883	3872	3903	3851	3884	3876	3874
29.7	3877	3859	3852	3874	3909	3919	3856	3854	3868	3860	3852	3872	3887	3901	3906	3885	3887	3880	3849	3874	3882	3875	3905	3854	3885	3875	3876
30.8	3879	3858	3856	3873	3907	3924	3857	3854	3870	3860	3856	3869	3887	3906	3906	3890	3886	3885	3850	3872	3881	3876	3905	3856	3883	3875	3878
31.9	3879	3860	3859	3869	3915	3921	3856	3850	3866	3862	3857	3873	3889	3910	3904	3892	3889	3881	3853	3875	3883	3870	3911	3858	3887	3878	3875
33	3880	3860	3864	3870	3918	3922	3861	3857	3870	3862	3855	3879	3887	3908	3904	3891	3886	3883	3854	3872	3888	3878	3913	3860	3879	3874	3875
34.1	3877	3859	3865	3881	3919	3926	3861	3857	3870	3859	3861	3877	3894	3909	3905	3885	3889	3885	3852	3875	3889	3872	3910	3862	3886	3872	3878
35.2	3878	3861	3871	3881	3924	3925	3858	3857	3873	3864	3857	3881	3894	3917	3907	3890	3888	3885	3852	3876	3886	3876	3913	3863	3888	3873	3880
36.3	3884	3854	3867	3879	3926	3924	3864	3857	3875	3864	3859	3885	3897	3918	3907	3888	3886	3890	3850	3878	3892	3876	3918	3865	3886	3873	3879
37.4	3881	3862	3866	3879	3927	3927	3863	3858	3876	3866	3871	3888	3894	3921	3903	3891	3885	3889	3855	3880	3890	3877	3917	3865	3889	3875	3872
38.5	3884	3862	3867	3877	3927	3929	3865	3860	3882	3865	3864	3890	3894	3922	3904	3891	3883	3893	3859	3883	3889	3876	3920	3867	3882	3879	3879
39.6	3886	3861	3874	3884	3934	3932	3859	3862	3880	3863	3873	3895	3894	3923	3913	3885	3892	3891	3857	3877	3890	3877	3924	3871	3886	3879	3883
40.7	3888	3863	3874	3885	3938	3928	3858	3862	3881	3862	3866	3889	3894	3924	3910	3890	3889	3893	3857	3885	3895	3881	3927	3871	3891	3877	3880
41.8	3890	3867	3878	3885	3935	3937	3861	3861	3884	3865	3872	3899	3894	3929	3911	3887	3888	3897	3858	3885	3895	3881	3926	3876	3890	3880	3886
42.9	3892	3869	3878	3891	3941	3936	3861	3864	3886	3869	3869	3897	3898	3928	3908	3888	3893	3893	3861	3883	3893	3883	3932	3878	3891	3876	3882
44	3893	3869	3882	3890	3941	3939	3865	3866	3889	3872	3875	3902	3901	3931	3909	3892	3888	3898	3859	3886	3894	3881	3932	3879	3888	3878	3885
45.1	3893	3870	3888	3893	3941	3932	3865	3863	3888	3874	3878	3901	3903	3932	3908	3889	3888	3902	3862	3888	3898	3881	3936	3883	3888	3882	3890
46.2	3898	3872	3883	3890	3945	3935	3867	3863	3893	3875	3882	3900	3900	3933	3910	3891	3886	3900	3868	3886	3898	3884	3935	3885	3892	3879	3892
47.3	3892	3869	3890	3894	3944	3938	3866	3866	3896	3872	3875	3904	3903	3937	3911	3890	3887	3901	3865	3892	3901	3890	3941	3886	3891	3882	3892
48.4	3898	3873	3892	3892	3943	3942	3868	3870	3892	3871	3880	3908	3909	3937	3913	3889	3895	3905	3867	3895	3901	3886	3942	3884	3892	3883	3897
49.5	3900	3879	3892	3893	3947	3942	3868	3868	3896	3875	3884	3913	3905	3939	3915	3892	3890	3903	3872	3895	3905	3888	3945	3887	3893	3881	3891
50.6	3895	3876	3894	3897	3950	3947	3872	3875	3896	3877	3886	3907	3911	3940	3915	3891	3893	3909	3869	3894	3910	3886	3946	3888	3894	3879	3899
51.7	3903	3877	3894	3904	3952	3945	3871	3866	3898	3874	3886	3914	3911	3942	3918	3896	3894	3908	3873	3895	3909	3888	3944	3891	3896	3883	3901
52.8	3904	3878	3897	3899	3950	3946	3880	3868	3900	3879	3889	3912	3909	3945	3914	3901	3892	3909	3870	3896	3914	3894	3946	3897	3897	3884	3901
53.9	3906	3878	3903	3901	3955	3949	3874	3874	3903	3884	3891	3913	3910	3944	3916	3898	3895	3912	3874	3896	3915	3893	3951	3898	3892	3884	3899
55	3903	3879	3903	3903	3954	3948	3875	3877	3903	3881	3897	3914	3916	3946	3919	3901	3897	3914	3873	3900	3912	3898	3952	3900	3901	3882	3903
56.1	3906	3882	3904	3905	3953	3951	3879	3875	3907	3886	3893	3920	3912	3946	3919	3895	3898	3915	3875	3903	3914	3898	3954	3903	3899	3885	3904
57.2	3906	3887	3907	3906	3956	3953	3880	3878	3906	3886	3895	3923	3913	3951	3922	3895	3894	3918	3877	3899	3914	3895	3952	3904	3897	3886	3904
58.3	3912	3883	3911	3908	3954	3959	3881	3883	3910	3886	3895	3925	3913	3950	3918	3897	3898	3919	3885	3904	3917	3897	3958	3906	3900	3885	3904
59.4	3915	3891	3915	3911	3954	3954	3880	3883	3912	3887	3902	3919	3923	3949	3924	3898	3897	3916	3881	3906	3921	3899	3958	3911	3903	3888	3905
60.5	3915	3890	3916	3911	3957	3959	3883	3883	3915	3887	3902	3929	3918	3953	3925	3902	3903	3919	3885	3907	3921	3899	3962	3905	3897	3891	3914
61.6	3917	3893	3916	3915	3956	3960	3886	3884	3916	3889	3903	3926	3924	3955	3925	3901	3901	3924	3885	3905	3924	3902	3961	3913	3902	3889	3910
62.7	3916	3899	3920	3914	3959	3960	3885	3882	3916	3894	3904	3926	3921	3953	3928	3905	3900	3926	3888	3912	3921	3906	3961	3914	3903	3887	3914
63.8	3915	3902	3920	3913	3955	3960	3888	3884	3916	3894	3909	3931	3923	3958	3927	3902	3902	3922	3890	3912	3924	3904	3959	3915	3904	3889	3914
64.9	3921	3899	3922	3918	3960	3962	3885	3883	3917	3895	3904	3932	3924	3957	3929	3907	3902	3923	3889	3907	3930	3908	3961	3916	3907	3888	3915
66	3920	3905	3924	3916	3958	3966	3891	3889	3917	3895	3911	3933	3925	3958	3931	3911	3899	3927	3888	3915	3930	3906	3963	3917	3906	3894	3916
67.1	3922	3903	3924	3918	3956	3965	3892	3894	3926	3895	3911	3937	3925	3959	3932	3912	3901	3928	3890	3917	3929	3909	3961	3920	3910	3895	3918
68.2	3920	3908	3925	3920	3960	3964	3895	3892	3926	3897	3915	3936	3928	3962	3930	3908	3897	3930	3894	3918	3933	3908	3962	3920	3909	3893	3921
69.3	3924	3905	3926	3920	3959	3971	3894	3894	3925	3900	3919	3934	3933	3963	3933	3911	3909	3930	3893	3916	3932	3912	3964	3922	3912	3885	3920
70.4	3926	3906	3926	3922	3960	3968	3899	3895	3926	3900	3915	3939	3931	3965	3935	3914	3900	3932	3893	3919	3933	3914	3967	3923	3913	3898	3922
71.5	3928	3913	3930	3925	3962	3971	3901	3898	3928	3900	3919	3935	3934	3962	3934	3917	3905	3932	3898	3924	3934	3913	3963	3925	3913	3899	3924
72.6	3928	3917	3933	3930	3959	3972	3902	3899	3933	3905	3925	3943	3932	3966	3939	3915	3907	3933	3896	3926	3935	3916	3965	3927	3913	3899	3924
73.7	3926	3913	3935	3932	3960	3970	3905	3901	3929	3905	3925	3927	3932	3963	3935	3920	3910	3936	3897	3924	3942	3919	3967	3929	3914	3900	3929
74.8	3932	3919	3935	3931	3961	3968	3906	3906	3936	3908	3928	3938	3941	3966	3942	3913	3904	3937	3897	3926	3942	3920	3967	3930	3914	3900	3927
75.9	3931	3919	3935	3937	3961	3971	3908	3903	3935	3907	3926	3943	3940	3966	3938	3918	3904	3938	3899	3931	3938	3921	3969	3928	3915	3900	3932
77	3937	3920	3934	3933	3963	3975	3905	3907	3935	3909	3928	3938	3939	3967	3938	3915	3909	3942	3904	3924	3947	3926	3971	3932	3916	3902	3932
78.1	3932	3923	3936	3938	3964	3975	3904	3906	3939	3913	3927	3935	3937	3966	3939	3919	3909	3938	3905	3930	3943	3925	3968	3932	3917	3904	3929
79.2	3934	3922	3938	3938	3964	3977	3912	3909	3939	3918	3934	3938	3943	3965	3943	3920	3909	3942	3905	3929	3945	3924	3970	3937	3921	3906	3934
80.3	3940	3926	3937	3940	3965	3978	3912	3909	3938	3918	3935	3940	3942	3965	3947	3926	3916	3942	3906	3930	3948	3929	3973	3938	3922	3903	3936
81.4	3937	3926	3941	3940	3965	3976	3914	3911	3941	3921	3932	3943	3944	3967	3947	3923	3912	3942	3907	3935	3947	3933	3970	3935	3921	3904	3937
82.5	3942	3933	3939	3934	3964	3977	3918	3919	3942	3919	3937	3941	3941	3969	3950	3925	3911	3941	3912	3934	3948	3931	3971	3936	3921	3905	3941
83.6	3939	3930	3936	3939	3965	3978	3913	3917	3944	3920	3936	3939	3947	3971	3950	3927	3920	3943	3913	3934	3949	3932	3971	3935	3925	3909	3938
84.7	3943	3930	3940	3944	3967	3980	3921	3920	3945	3922	3935	3944	3942	3968	3952	3928	3921	3947	3910	3940	3956	3936	3978	3938	3923	3907	3942
85.8	3938	3932	3942	3948	3965	3979	3922	3918	3948	3920	3941	3942	3945	3973	3952	3931	3922	3944	3914	3937	3953	3933	3977	3936	3927	3910	3939
86.9	3946	3933	3941	3952	3965	3981	3922	3918	3947	3922	3940	3942	3952	3971	3951	3931	3920	3948	3914	3941	3954	3938	3973	3940	3928	3915	3938
88	3944	3934	3943	3949	3965	3983	3923	3922	3946	3923	3939	3943	3951	3972	3950	3931	3927	3951	3915	3940	3952	3938	3972	3942	3928	3914	3943
89.1	3945	3936	3942	3948	3965	3983	3923	3923	3948	3924	3946	3943	3953	3974	3956	3933	3925	3951	3916	3940	3952	3936	3975	3943	3929	3914	3941
90.2	3952	3942	3943	3952	3967	3984	3931	3927	3950	3926	3945	3944	3957	3973	3953	3933	3926	3955	3917	3945	3954	3937	3974	3946	3932	3917	3946
91.3	3954	3937	3942	3951	3969	3983	3929	3926	3947	3926	3944	3941	3954	3972	3954	3933	3930	3951	3921	3941	3953	3941	3976	3943	3935	3916	3947
92.4	3946	3942	3942	3949	3971	3981	3930	3927	3952	3928	3947	3944	3953	3973	3952	3936	3928	3955	3933	3944	3958	3942	3976	3943	3934	3915	3947
93.5	3948	3944	3945	3951	3972	3983	3933	3932	3953	3929	3945	3938	3958	3977	3959	3942	3930	3951	3933	3947	3953	3945	3977	3943	3936	3922	3944
94.6	3946	3946	3945	3949	3972	3982	3932	3929	3957	3932	3946	3942	3956	3973	3957	3937	3927	3951	3934	3949	3955	3943	3977	3946	3935	3917	3947
95.7	3950	3948	3942	3953	3970	3986	3933	3931	3952	3932	3949	3944	3959	3975	3958	3939	3932	3957	3939	3947	3955	3947	3981	3946	3938	3922	3947
96.8	3951	3946	3946	3957	3971	3986	3936	3935	3950	3930	3949	3940	3960	3975	3958	3941	3932	3955	3938	3949	3957	3953	3979	3948	3934	3922	3950
97.9	3952	3952	3945	3958	3974	3982	3938	3936	3954	3932	3946	3949	3962	3974	3962	3946	3933	3959	3940	3950	3957	3949	3979	3946	3942	3925	3954
99	3951	3948	3949	3956	3976	3988	3941	3937	3954	3935	3949	3948	3962	3974	3966	3939	3935	3956	3942	3949	3958	3953	3980	3947	3942	3922	3952
100.1	3953	3953	3946	3961	3979	3986	3942	3937	3955	3937	3948	3944	3962	3977	3961	3944	3934	3959	3939	3948	3955	3947	3980	3950	3946	3920	3953
101.2	3953	3954	3948	3958	3977	3987	3945	3937	3959	3936	3948	3949	3964	3977	3963	3947	3940	3958	3940	3953	3963	3953	3981	3948	3946	3927	3954
102.3	3951	3954	3951	3960	3977	3986	3946	3940	3957	3934	3945	3952	3963	3977	3961	3949	3932	3961	3944	3956	3959	3953	3981	3951	3946	3929	3954
103.4	3954	3959	3949	3964	3976	3986	3945	3942	3960	3938	3948	3953	3967	3977	3964	3947	3938	3960	3942	3950	3960	3952	3984	3951	3946	3926	3958
104.5	3956	3957	3950	3962	3978	3989	3945	3945	3962	3935	3950	3951	3966	3982	3964	3950	3939	3961	3943	3954	3960	3951	3983	3952	3946	3927	3959
105.6	3951	3959	3948	3961	3979	3985	3948	3945	3960	3939	3954	3947	3965	3981	3964	3948	3941	3963	3944	3950	3959	3959	3985	3951	3945	3932	3960
106.7	3953	3956	3952	3964	3976	3991	3946	3944	3962	3938	3950	3955	3968	3981	3967	3952	3943	3963	3948	3954	3960	3957	3982	3952	3946	3929	3960
107.8	3955	3958	3951	3966	3978	3991	3948	3949	3957	3939	3958	3954	3968	3976	3967	3952	3940	3965	3947	3957	3958	3958	3983	3951	3950	3926	3959
108.9	3954	3957	3953	3966	3980	3988	3948	3945	3961	3939	3955	3945	3967	3980	3966	3951	3947	3969	3946	3955	3959	3959	3985	3954	3951	3931	3958
110	3958	3956	3952	3963	3983	3989	3951	3946	3962	3942	3956	3947	3965	3980	3966	3956	3949	3966	3943	3955	3964	3962	3986	3955	3949	3938	3963
111.1	3958	3958	3951	3967	3982	3994	3954	3948	3961	3941	3954	3955	3967	3983	3972	3955	3943	3965	3946	3959	3964	3962	3985	3955	3951	3937	3962
112.2	3956	3961	3953	3967	3980	3989	3955	3948	3960	3947	3955	3948	3966	3982	3969	3954	3942	3964	3946	3960	3963	3961	3985	3958	3953	3941	3966
113.3	3961	3960	3954	3966	3983	3990	3955	3951	3961	3942	3956	3961	3973	3982	3967	3958	3945	3967	3944	3958	3966	3963	3991	3954	3954	3941	3964
114.4	3955	3965	3955	3967	3983	3988	3959	3951	3964	3942	3952	3956	3969	3981	3971	3957	3948	3964	3951	3961	3964	3964	3987	3956	3954	3942	3964
115.5	3957	3963	3958	3969	3984	3986	3960	3953	3963	3945	3956	3960	3974	3982	3974	3963	3945	3965	3946	3958	3961	3969	3988	3961	3954	3945	3965
116.6	3962	3965	3953	3966	3986	3989	3959	3956	3967	3944	3955	3961	3972	3979	3975	3960	3950	3966	3952	3961	3962	3965	3988	3957	3955	3942	3969
117.7	3957	3963	3955	3972	3985	3990	3957	3954	3966	3946	3958	3964	3973	3983	3970	3960	3950	3966	3950	3962	3961	3967	3988	3959	3956	3941	3968
118.8	3958	3965	3956	3968	3985	3989	3958	3956	3965	3950	3960	3960	3968	3983	3972	3961	3952	3967	3953	3960	3965	3973	3987	3961	3959	3942	3966
119.9	3960	3966	3956	3969	3981	3987	3959	3960	3968	3946	3960	3966	3974	3981	3975	3961	3952	3969	3954	3962	3965	3971	3986	3962	3959	3940	3968
121	3958	3969	3959	3971	3984	3986	3962	3958	3967	3947	3960	3967	3973	3983	3973	3962	3954	3971	3954	3961	3968	3968	3990	3961	3959	3944	3969
122.1	3960	3969	3959	3971	3986	3990	3959	3956	3968	3948	3962	3968	3971	3982	3977	3966	3954	3968	3955	3964	3967	3965	3989	3961	3960	3943	3971
123.2	3957	3968	3963	3970	3989	3991	3960	3960	3966	3947	3964	3967	3975	3985	3978	3961	3954	3971	3955	3961	3960	3969	3988	3963	3961	3949	3971
124.3	3961	3968	3960	3977	3989	3989	3961	3960	3967	3947	3962	3972	3974	3985	3976	3968	3958	3971	3955	3967	3963	3970	3989	3965	3961	3948	3970
125.4	3961	3968	3962	3974	3987	3991	3964	3959	3966	3951	3962	3972	3977	3983	3973	3965	3960	3977	3952	3965	3964	3971	3990	3964	3960	3947	3970
126.5	3965	3969	3960	3975	3987	3988	3967	3960	3966	3952	3965	3972	3977	3989	3979	3969	3959	3972	3952	3963	3965	3971	3990	3963	3961	3948	3973
127.6	3960	3975	3960	3972	3987	3988	3963	3963	3970	3950	3960	3975	3977	3987	3978	3969	3960	3975	3955	3963	3965	3971	3991	3966	3964	3953	3970
128.7	3964	3974	3961	3972	3989	3989	3962	3964	3967	3956	3959	3971	3975	3987	3978	3969	3962	3976	3953	3963	3971	3972	3991	3966	3960	3951	3976
129.8	3965	3971	3963	3970	3990	3992	3964	3965	3970	3953	3959	3974	3974	3988	3980	3967	3965	3973	3956	3969	3967	3973	3992	3967	3965	3955	3975
130.9	3961	3970	3964	3971	3989	3990	3969	3961	3969	3952	3963	3977	3974	3987	3981	3968	3965	3976	3958	3964	3970	3976	3993	3967	3969	3955	3973
132	3970	3972	3964	3977	3991	3993	3966	3965	3970	3954	3965	3974	3976	3988	3981	3973	3965	3974	3961	3967	3971	3977	3993	3966	3967	3954	3973
133.1	3967	3969	3964	3976	3988	3990	3968	3966	3970	3953	3966	3979	3977	3990	3982	3973	3966	3974	3962	3965	3973	3975	3990	3969	3969	3956	3972
134.2	3964	3970	3967	3975	3991	3992	3970	3965	3970	3953	3964	3976	3974	3985	3978	3975	3964	3975	3963	3970	3973	3978	3991	3966	3971	3960	3974
135.3	3966	3969	3966	3979	3994	3993	3970	3966	3971	3955	3967	3976	3980	3989	3981	3975	3969	3974	3961	3967	3971	3978	3993	3969	3970	3957	3974
136.4	3967	3973	3965	3977	3990	3989	3970	3962	3972	3950	3967	3982	3979	3989	3976	3972	3968	3975	3960	3966	3963	3974	3993	3968	3970	3957	3973
137.5	3965	3969	3967	3976	3991	3988	3969	3969	3972	3956	3966	3978	3981	3986	3979	3977	3969	3977	3961	3968	3958	3975	3994	3968	3967	3958	3975
138.6	3964	3971	3971	3979	3991	3989	3971	3968	3974	3955	3968	3977	3981	3991	3981	3977	3968	3976	3961	3969	3958	3975	3991	3972	3972	3958	3977
139.7	3961	3974	3970	3974	3994	3990	3973	3971	3978	3954	3959	3982	3979	3989	3980	3974	3970	3978	3964	3972	3961	3973	3994	3970	3974	3959	3977
140.8	3967	3972	3969	3977	3996	3991	3971	3973	3976	3959	3965	3983	3979	3996	3984	3974	3968	3977	3964	3973	3961	3980	3994	3975	3972	3961	3978
141.9	3970	3976	3974	3977	3991	3989	3975	3971	3972	3960	3968	3980	3981	3990	3980	3979	3972	3979	3962	3975	3961	3979	3997	3971	3973	3963	3979
143	3970	3973	3974	3977	3993	3990	3977	3969	3975	3958	3972	3987	3981	3992	3983	3976	3966	3978	3964	3973	3962	3981	3994	3975	3971	3962	3979
144.1	3970	3977	3974	3977	3995	3991	3976	3972	3975	3961	3973	3981	3980	3992	3980	3973	3971	3981	3968	3975	3960	3976	3990	3971	3973	3958	3978
145.2	3969	3975	3972	3977	3997	3992	3974	3973	3976	3961	3974	3987	3982	3990	3983	3979	3973	3980	3967	3975	3961	3980	3995	3974	3973	3964	3980
146.3	3968	3976	3974	3977	3998	3992	3975	3977	3976	3963	3972	3980	3981	3994	3986	3981	3978	3981	3967	3978	3962	3977	3993	3970	3978	3965	3981
147.4	3966	3977	3977	3980	3996	3992	3976	3973	3976	3958	3969	3983	3981	3990	3982	3977	3971	3980	3972	3974	3965	3978	3996	3973	3973	3962	3978
148.5	3972	3976	3975	3979	3997	3992	3977	3976	3975	3958	3975	3984	3983	3994	3982	3979	3975	3983	3968	3974	3967	3978	3994	3974	3977	3967	3983
149.6	3969	3979	3981	3981	3995	3993	3977	3974	3974	3960	3973	3988	3982	3993	3982	3981	3975	3977	3970	3980	3964	3979	3995	3974	3980	3970	3981
150.7	3974	3979	3977	3980	3997	3994	3977	3975	3979	3957	3976	3984	3982	3994	3985	3977	3973	3980	3969	3978	3967	3983	3996	3974	3976	3968	3981
151.8	3969	3982	3978	3981	3995	3993	3977	3976	3976	3964	3977	3985	3985	3992	3987	3981	3976	3980	3969	3981	3971	3982	3992	3975	3978	3971	3979
152.9	3973	3983	3976	3982	3993	3990	3981	3976	3976	3964	3977	3982	3984	3990	3986	3978	3979	3980	3975	3982	3968	3986	3995	3974	3976	3970	3982
154	3974	3976	3982	3987	3999	3993	3975	3976	3980	3960	3976	3985	3982	3992	3987	3979	3980	3979	3971	3980	3968	3987	3994	3974	3975	3970	3983
155.1	3972	3979	3977	3984	3996	3992	3981	3976	3978	3964	3974	3988	3986	3990	3986	3981	3977	3981	3976	3981	3968	3987	3997	3974	3976	3970	3982
156.2	3976	3983	3979	3984	3998	3992	3982	3979	3979	3965	3975	3988	3984	3991	3987	3982	3978	3980	3975	3977	3973	3985	3998	3976	3980	3973	3983
157.3	3976	3981	3977	3986	3997	3993	3985	3974	3981	3966	3978	3987	3986	3991	3982	3986	3978	3983	3975	3979	3972	3983	3994	3979	3977	3975	3986
158.4	3975	3984	3977	3986	3997	3994	3981	3974	3978	3966	3976	3989	3985	3990	3986	3985	3981	3980	3975	3980	3972	3983	3997	3976	3980	3973	3981
159.5	3974	3983	3980	3981	3999	3994	3978	3977	3979	3966	3981	3990	3985	3991	3988	3984	3976	3983	3975	3979	3971	3988	3993	3979	3979	3977	3980
160.6	3979	3984	3983	3981	3996	4000	3980	3979	3980	3966	3979	3986	3987	3996	3986	3985	3979	3982	3975	3982	3972	3981	3997	3985	3981	3971	3987
161.7	3978	3982	3979	3985	3987	3996	3984	3977	3981	3966	3977	3987	3990	3992	3988	3988	3980	3983	3975	3984	3973	3980	3998	3981	3979	3974	3985
162.8	3978	3982	3980	3984	3996	3995	3980	3978	3982	3971	3978	3986	3984	3992	3988	3988	3980	3986	3975	3979	3974	3984	3995	3979	3980	3977	3988
163.9	3978	3982	3981	3984	3995	3996	3982	3982	3981	3969	3979	3990	3987	3993	3988	3985	3984	3983	3973	3979	3975	3987	3994	3978	3979	3979	3983
165	3979	3987	3982	3984	3997	3992	3981	3979	3983	3970	3982	3983	3986	3991	3983	3987	3981	3981	3979	3982	3976	3986	3996	3979	3982	3976	3986
166.1	3980	3986	3980	3984	3993	3996	3981	3981	3983	3971	3984	3997	3988	3992	3985	3988	3984	3983	3978	3983	3975	3988	3998	3980	3980	3977	3988
167.2	3980	3989	3983	3987	3998	3995	3986	3975	3984	3972	3986	3996	3988	3995	3986	3988	3988	3985	3978	3981	3978	3992	3996	3982	3987	3979	3984
168.3	3982	3985	3982	3985	3999	3996	3984	3976	3982	3971	3983	3993	3983	3996	3987	3991	3984	3988	3980	3986	3979	3992	3996	3981	3985	3978	3985
169.4	3981	3986	3982	3987	3999	3997	3981	3981	3983	3972	3982	3997	3988	3996	3987	3988	3988	3983	3980	3982	3977	3993	3995	3977	3981	3979	3988
170.5	3981	3985	3984	3985	3997	3996	3983	3982	3984	3972	3986	3993	3985	3993	3988	3987	3985	3985	3978	3986	3977	3992	4001	3984	3987	3977	3986
171.6	3983	3985	3981	3986	4000	3998	3982	3984	3983	3971	3986	3996	3991	3997	3985	3990	3987	3985	3982	3985	3980	3992	3995	3983	3985	3979	3988
172.7	3977	3986	3983	3988	4001	3996	3982	3986	3981	3971	3986	3993	3990	3996	3989	3985	3986	3985	3982	3985	3982	3992	3998	3982	3984	3984	3986
173.8	3981	3986	3985	3985	4000	3995	3985	3985	3984	3974	3986	3997	3988	3997	3987	3987	3983	3990	3985	3987	3981	3994	3999	3983	3986	3978	3987
174.9	3981	3989	3983	3989	4002	3999	3987	3984	3985	3976	3984	3988	3990	3998	3989	3990	3985	3986	3983	3991	3980	3991	4000	3985	3987	3983	3987
176	3986	3985	3983	3989	4002	3995	3987	3980	3986	3974	3985	3995	3988	3994	3993	3991	3985	3987	3983	3987	3983	3993	3997	3983	3987	3982	3986
177.1	3980	3989	3988	3987	3999	3998	3986	3982	3984	3975	3987	3997	3987	3994	3989	3989	3984	3988	3985	3991	3986	3993	4000	3984	3986	3980	3990
178.2	3982	3988	3986	3989	4003	3992	3987	3982	3986	3974	3985	3992	3988	3999	3988	3987	3984	3984	3984	3987	3982	3995	3998	3983	3984	3983	3989
179.3	3979	3992	3989	3987	4001	3998	3983	3985	3989	3974	3986	3994	3988	3998	3990	3997	3989	3989	3988	3988	3986	3994	3999	3982	3987	3982	3988
180.4	3983	3988	3987	3989	4003	3997	3987	3983	3985	3978	3985	4000	3989	3996	3990	3989	3984	3987	3988	3988	3985	3998	3999	3983	3987	3987	3990
181.5	3986	3994	3985	3991	4001	3998	3988	3985	3986	3979	3986	3999	3990	3999	3993	3991	3984	3987	3982	3991	3979	3996	3999	3984	3985	3981	3991
182.6	3984	3992	3986	3992	4002	4002	3985	3985	3987	3982	3988	3995	3989	3998	3991	3990	3991	3991	3985	3994	3983	3993	4000	3984	3987	3986	3991
183.7	3977	3991	3988	3990	3999	3998	3991	3983	3988	3980	3985	3995	3993	4002	3994	3994	3992	3990	3986	3991	3985	3996	3997	3986	3984	3984	3991
184.8	3985	3992	3987	3991	3998	3999	3990	3986	3987	3977	3986	3998	3993	3997	3991	3994	3988	3989	3983	3989	3984	3997	4001	3987	3988	3983	3990
185.9	3987	3989	3985	3996	4001	4001	3987	3990	3988	3976	3988	3996	3989	3997	3991	3995	3988	3990	3985	3991	3985	3997	4000	3990	3988	3988	3992
187	3980	3989	3989	3992	3999	3999	3986	3985	3989	3979	3992	3994	3992	3997	3990	3992	3988	3990	3987	3991	3990	3995	3998	3985	3990	3987	3991
188.1	3986	3989	3986	3993	4002	3998	3986	3985	3986	3978	3989	4000	3989	3997	3988	3992	3991	3989	3987	3991	3986	3999	3998	3989	3989	3990	3990
189.2	3985	3991	3988	3990	4002	4003	3989	3989	3990	3980	3989	3997	3993	3999	3991	3993	3992	3988	3987	3995	3991	3996	3997	3990	3990	3988	3990
190.3	3985	3991	3988	3994	3997	4000	3992	3987	3992	3982	3993	3983	3993	3995	3992	3994	3990	3989	3991	3994	3989	4000	4002	3990	3993	3991	3992
191.4	3983	3994	3986	3995	3999	4001	3991	3989	3987	3982	3989	3991	3992	3997	3993	3993	3989	3988	3988	3995	3990	3997	3997	3986	3989	3988	3994
192.5	3989	3993	3990	3995	4003	4000	3992	3983	3987	3979	3989	3994	3989	3996	3992	3994	3987	3991	3991	3993	3990	4004	3998	3987	3990	3989	3992
193.6	3987	3993	3987	3995	4000	4001	3990	3989	3990	3983	3990	3998	3995	3999	3992	3994	3992	3991	3991	3994	3992	4000	4002	3988	3993	3992	3993
194.7	3988	3994	3988	3992	4001	4003	3990	3989	3994	3983	3990	3998	3991	3999	3993	3993	3993	3988	3991	3996	3988	4001	4001	3987	3995	3993	3995
195.8	3988	3992	3988	3994	4001	3997	3992	3984	3994	3987	3988	3994	3991	3999	3994	3992	3990	3988	3991	3997	3993	3997	4001	3987	3992	3998	3995
196.9	3989	3996	3991	3991	4003	4003	3988	3992	3990	3985	3990	3998	3994	4000	3994	3995	3995	3990	3990	3999	3992	3997	4005	3988	3995	3993	3994
198	3988	3995	3986	3994	4000	3998	3994	3991	3990	3986	3992	4001	3994	3999	3994	3992	3994	3988	3988	3996	3990	4002	4000	3989	3991	3990	3992
199.1	3987	3995	3990	3996	4005	4004	3989	3989	3991	3990	3996	3998	3993	3997	3992	3995	3994	3990	3989	3995	3995	4001	4001	3991	3992	3990	3995
200.2	3986	3996	3991	3994	4001	4002	3991	3989	3994	3988	3994	3997	3995	3998	3994	3992	3994	3990	3990	3996	3991	3999	3999	3988	3993	3992	3994
201.3	3986	3997	3994	3992	4003	4003	3991	3989	3995	3990	3994	4002	3995	3997	3995	3995	3995	3991	3990	4000	3991	4001	4000	3989	3994	3992	3999
202.4	3985	3991	3990	3990	4001	4001	3992	3989	3992	3988	3987	3999	3992	3999	3996	3996	3994	3990	3992	3996	3992	4001	4003	3986	3993	3994	3997
203.5	3991	3997	3991	3996	4001	4005	3995	3994	3996	3986	3990	4000	3999	3994	3999	3997	3994	3989	3990	3997	3992	4003	3999	3992	3996	3992	3997
204.6	3991	3996	3990	3997	4001	4002	3994	3988	3992	3991	3996	4002	3996	4001	3995	3993	3993	3992	3990	3997	3994	4004	3999	3990	3994	3996	3999
205.7	3990	3999	3992	3995	4002	4001	3993	3990	3994	3992	3990	4001	3995	3996	3999	3995	3994	3995	3993	3997	3992	4002	4002	3990	3996	3996	3994
206.8	3991	4002	3994	3996	4004	4006	3996	3991	3993	3992	3996	3994	3998	3998	3995	3994	3996	3994	3993	3998	3993	4000	4002	3987	3997	3994	3996
207.9	3988	3999	3989	3996	4001	4004	3993	3992	3995	3989	3996	3992	4000	3999	3997	3993	3994	3993	3993	4000	3994	4008	4001	3992	3997	3996	3994
209	3989	3997	3992	3998	4001	4008	3995	3991	3994	3991	3994	3998	3997	3999	3997	3996	3996	3995	3991	4000	3993	4005	4004	3992	3999	3996	3996
210.1	3986	3995	3991	3998	4001	4004	3996	3993	3994	3994	3997	3996	4003	3999	3997	3995	3997	3997	3993	4000	3993	4000	4002	3990	3995	3991	4000
211.2	3991	4001	3994	3996	4000	4003	3997	3992	3996	3992	3993	4000	4000	4001	4002	3996	3999	3995	3995	3998	3994	4007	3999	3992	3998	3994	3999
212.3	3993	3999	3994	3998	4000	4002	3994	3993	3999	3994	3999	4004	4000	4000	3997	3996	3996	3995	3996	3999	3994	4005	4004	3992	3998	3996	3999
213.4	3992	4000	3993	3999	3999	3999	3997	3997	3998	3992	3995	4001	3999	4000	4000	4001	3993	3995	3998	4002	3999	4005	4001	3988	4001	3996	3996
214.5	3990	3998	3998	3993	4001	4002	3996	3999	3994	3993	3995	3994	3998	3999	3998	3997	3997	3996	3995	4000	3996	4005	4001	3993	3999	3997	3997
215.6	3992	3997	3995	3998	4005	4005	3993	3996	3996	3996	3995	4001	3998	4003	4000	3997	3992	3994	3991	4000	3996	4005	4005	3990	4001	3998	4000
216.7	3991	3994	3996	3999	3999	4005	3995	3999	3995	3997	3993	4004	4002	4002	3997	3996	3997	3990	3992	4002	3996	4006	4001	3992	4000	4000	3998
217.8	3993	3998	3995	3995	4002	4000	3994	3995	3996	3996	3995	4000	3997	3999	4001	3997	3999	3992	3994	4003	3995	4003	4001	3995	4002	3997	4003
218.9	3990	3997	3998	3996	4002	4005	3994	3994	3997	3997	3995	3995	4001	3999	4002	3998	3997	3994	3997	4000	3994	4006	4003	3993	3999	3995	4000
220	3994	3996	3999	4001	4003	4006	4000	3995	3996	3998	3995	3994	3999	3998	3997	4000	3999	3992	3992	4000	3996	4003	4003	3994	4000	3997	3998
221.1	3994	3999	3994	3996	4001	4005	3996	3997	3996	3997	3995	3995	4000	4002	4001	3997	3999	3997	3997	4003	3989	4009	4006	3995	3999	4000	4000
222.2	3997	4000	3994	3998	4000	4005	3997	3997	4001	3997	3997	4000	4004	4002	4001	4000	4001	4000	3999	4006	3992	4008	3999	3991	3998	3997	3998
223.3	3994	4002	3997	4000	4005	4006	3997	4000	4000	3995	4000	3996	3999	3999	3997	3997	4002	3989	3999	4001	3998	4006	4003	3997	4000	3997	4000
224.4	3993	3996	3997	3995	3993	4002	3998	3997	3997	3996	3994	3998	4004	3998	4001	3997	4000	3993	3998	4003	3991	4008	3999	3995	4001	4000	3998
225.5	3995	4002	3997	3995	4000	4004	4000	4000	3997	3998	3997	4004	3999	3999	3997	4000	4002	3996	3995	4001	3998	4006	4003	3997	4000	3992	4001
226.6	3995	3996	3998	3997	4000	4000	3998	3997	3998	3998	3999	3998	4004	3994	4001	4003	4001	3993	4000	4003	3994	4005	3999	3995	4005	3997	3997
227.7	3997	3995	3996	4000	3996	4002	4000	3997	3998	4001	3997	3985	3998	3999	4000	3994	4003	3996	3998	4001	3998	4009	4003	3997	4003	4000	4000
228.8	3993	3993	3996	3997	3997	3998	4000	4000	4001	4001	3999	3992	4000	3992	3998	3997	4002	3994	3997	3995	4000	4006	4000	3995	4004	3996	3997
229.9	3997	3996	4000	3995	3998	4000	3999	3999	4000	3997	3999	3998	4003	3996	3999	3997	4000	3996	4000	4003	3996	4010	3999	3995	4003	3998	3998
231	4000	3997	4000	3997	3998	3994	3999	3999	3999	3996	4000	3992	3998	3993	3999	3993	3996	3995	4000	4000	4000	4005	4000	4000	4003	3996	3999
232.1	3999	3998	4001	3997	4001	3993	3999	3993	3998	4002	4000	3998	4004	3996	3999	3999	3997	3995	3999	4001	3998	4009	4001	3994	4000	3994	3995
233.2	4005	3996	4001	3994	3999	3996	4000	3991	3996	4000	3999	3998	3999	3997	3997	3998	3998	3993	4000	4001	4000	4006	4001	3996	3997	3993	4001
234.3	4001	3999	3998	3994	3998	3992	3995	3990	3998	3999	3994	3996	4000	3998	3999	3999	4000	3996	4003	3999	3996	4008	4002	3999	4003	3994	3999
235.4	4002	3996	4001	3988	3996	3990	3999	3989	3995	4000	3994	3995	4000	3994	4000	3998	3997	3998	4002	4001	3998	4006	4002	3998	3998	3992	3999
236.5	4001	3992	3993	3987	3997	3986	3992	3984	3993	4003	3999	3991	3999	4000	3999	4000	4000	3994	4000	3997	3998	4008	4001	3998	3998	3995	3997
237.6	4000	3991	3993	3986	3995	3984	3989	3983	3994	4000	3998	4002	3997	3996	3999	4001	4005	3997	3999	3997	3996	4006	4000	3998	3998	3992	4001
238.7	3998	3988	3996	3986	3993	3984	3988	3979	3991	4003	3996	4000	3999	3999	3999	4002	3999	3994	4002	3996	3996	4000	4004	3998	3994	3995	3999
239.8	3998	3987	3996	3984	3995	3976	3986	3977	3991	4000	3990	4001	3999	3998	3995	4002	4002	3997	4000	3993	3990	4009	4004	3998	4000	3995	4001
240.9	3994	3983	4000	3985	3989	3977	3977	3972	3989	3999	3989	4000	3999	3996	3994	3999	4000	3997	4002	3991	3991	4006	4005	3998	4000	3998	3999
242	3993	3979	4000	3981	3985	3975	3976	3968	3987	4003	3991	3994	3999	3996	3996	4002	3996	3999	4000	3986	3988	4007	4000	4003	3996	3998	4000
243.1	3990	3977	4001	3977	3986	3969	3972	3960	3980	4001	3985	3995	3995	3999	3992	4000	3999	3999	4003	3984	3990	4005	4005	4003	3997	3998	4000
244.2	3985	3972	3997	3974	3984	3966	3968	3955	3980	4001	3980	3988	3992	3997	3990	4000	3992	3996	4001	3979	3983	4002	3999	4000	3992	3997	4002
245.3	3980	3966	4001	3975	3976	3964	3964	3952	3977	4000	3978	3987	3993	3998	3992	3999	4000	4001	4002	3975	3983	4001	4004	3998	3995	3997	4000
246.4	3980	3964	4000	3973	3976	3959	3961	3948	3973	4000	3977	3982	3990	3997	3994	4000	3998	4000	3996	3972	3979	4004	4003	4003	3997	3995	3998
247.5	3977	3959	3995	3968	3970	3953	3954	3943	3967	3999	3973	3982	3991	3995	3989	3998	3997	4000	3993	3969	3973	3995	3997	3998	3990	3995	4000
248.6	3973	3951	3989	3965	3963	3943	3947	3937	3962	3999	3969	3976	3988	3996	3985	3998	3999	3998	3994	3963	3971	3995	3999	3997	3993	3993	3999
249.7	3964	3952	3987	3961	3960	3945	3943	3935	3959	3993	3962	3960	3985	3992	3986	3999	3996	3997	3987	3961	3972	3997	3997	4000	3997	3994	3994
250.8	3963	3943	3983	3956	3952	3938	3942	3924	3959	3994	3959	3965	3984	3994	3983	3998	3998	3998	3986	3957	3970	3996	3996	3998	3995	3994	3996
251.9	3957	3939	3978	3950	3948	3935	3934	3916	3952	3991	3956	3954	3984	3990	3979	3997	4000	3998	3987	3955	3964	3995	3995	4000	3992	3988	3999
253	3953	3935	3977	3946	3944	3931	3932	3914	3946	3990	3951	3948	3982	3989	3975	3996	3997	4000	3979	3944	3960	3991	3993	3997	3989	3989	3995
254.1	3952	3932	3975	3943	3935	3922	3925	3903	3941	3986	3950	3950	3977	3993	3977	3994	3998	3997	3981	3944	3957	3986	3991	3995	3991	3990	3991
255.2	3945	3922	3965	3937	3930	3920	3921	3898	3938	3984	3940	3936	3977	3988	3975	3992	3996	3998	3973	3938	3952	3985	3991	3989	3990	3983	3990
256.3	3936	3917	3954	3933	3920	3912	3908	3890	3932	3979	3940	3935	3975	3985	3971	3994	3991	3994	3974	3933	3948	3986	3987	3993	3989	3984	3990
257.4	3933	3911	3953	3924	3917	3907	3907	3884	3920	3975	3935	3931	3973	3985	3972	3993	3989	3999	3968	3930	3943	3983	3985	3990	3985	3987	3987
258.5	3924	3900	3947	3927	3911	3898	3897	3872	3915	3969	3929	3916	3968	3983	3968	3990	3992	3994	3964	3928	3937	3978	3985	3988	3983	3983	3984
259.6	3919	3894	3941	3917	3902	3893	3887	3869	3906	3969	3921	3908	3965	3981	3970	3991	3996	3992	3960	3914	3931	3974	3986	3985	3983	3986	3986
260.7	3912	3888	3932	3908	3893	3888	3877	3863	3901	3964	3916	3899	3964	3978	3962	3989	3987	3994	3953	3912	3928	3978	3985	3988	3981	3982	3986
261.8	3899	3872	3924	3906	3881	3880	3868	3852	3893	3955	3908	3898	3963	3976	3962	3990	3990	3986	3948	3910	3921	3973	3977	3990	3979	3980	3987
262.9	3894	3868	3915	3898	3876	3873	3861	3843	3886	3952	3907	3892	3960	3970	3956	3986	3990	3993	3946	3901	3914	3971	3977	3986	3976	3982	3981
264	3883	3862	3909	3892	3865	3866	3849	3834	3877	3949	3898	3880	3956	3971	3955	3985	3986	3992	3938	3894	3907	3966	3974	3983	3978	3977	3983
265.1	3881	3850	3899	3884	3851	3860	3846	3825	3867	3942	3895	3872	3952	3969	3956	3985	3989	3992	3937	3885	3904	3969	3972	3981	3974	3973	3980
266.2	3867	3839	3895	3880	3839	3853	3835	3813	3859	3936	3886	3860	3952	3968	3950	3983	3983	3987	3931	3884	3897	3965	3970	3979	3972	3975	3979
267.3	3862	3830	3881	3873	3827	3846	3826	3806	3850	3931	3879	3838	3954	3963	3946	3980	3986	3987	3926	3877	3891	3958	3968	3978	3972	3970	3978
268.4	3849	3819	3876	3870	3815	3833	3820	3795	3836	3929	3869	3834	3946	3962	3945	3978	3984	3983	3920	3867	3882	3956	3966	3979	3969	3970	3975
269.5	3842	3809	3865	3856	3802	3823	3806	3787	3829	3917	3861	3819	3941	3962	3941	3976	3984	3987	3914	3867	3878	3954	3965	3975	3968	3969	3978
270.6	3828	3796	3853	3853	3791	3817	3796	3775	3819	3915	3851	3801	3940	3957	3940	3973	3981	3983	3903	3855	3870	3948	3960	3973	3966	3965	3973
271.7	3817	3782	3842	3839	3776	3808	3792	3766	3809	3911	3849	3789	3937	3953	3939	3973	3976	3980	3900	3844	3863	3947	3959	3973	3965	3966	3975
272.8	3806	3773	3827	3831	3761	3799	3775	3753	3801	3902	3835	3774	3938	3954	3934	3974	3981	3979	3891	3837	3854	3947	3960	3973	3965	3964	3973
273.9	3794	3760	3812	3825	3745	3788	3768	3745	3793	3893	3828	3756	3933	3948	3932	3969	3977	3980	3889	3831	3844	3945	3958	3963	3960	3962	3971
275	3780	3743	3793	3810	3735	3782	3757	3738	3779	3888	3819	3737	3929	3947	3927	3969	3975	3979	3880	3821	3836	3936	3953	3966	3960	3966	3969
276.1	3768	3735	3775	3802	3718	3768	3746	3725	3772	3878	3806	3721	3927	3945	3926	3967	3975	3980	3872	3811	3823	3941	3951	3961	3962	3958	3966
277.2	3754	3720	3761	3794	3707	3760	3738	3716	3758	3872	3794	3698	3921	3944	3923	3968	3976	3977	3865	3805	3818	3931	3949	3963	3958	3960	3965
278.3	3738	3707	3746	3779	3689	3747	3726	3706	3748	3865	3779	3682	3920	3943	3922	3964	3974	3974	3858	3787	3799	3936	3944	3960	3954	3955	3966
279.4	3724	3695	3727	3773	3677	3738	3717	3696	3739	3857	3768	3664	3914	3941	3916	3961	3967	3971	3853	3780	3788	3930	3941	3960	3951	3951	3964
280.5	3711	3681	3706	3761	3666	3729	3700	3685	3729	3849	3749	3647	3913	3936	3917	3958	3971	3970	3844	3766	3778	3930	3940	3959	3951	3953	3962
281.6	3698	3670	3684	3752	3652	3718	3696	3676	3717	3839	3734	3635	3906	3934	3913	3961	3973	3973	3834	3757	3765	3927	3933	3955	3945	3949	3966
282.7	3683	3657	3668	3740	3643	3706	3681	3666	3707	3829	3721	3619	3907	3931	3911	3958	3965	3969	3822	3741	3750	3922	3930	3955	3946	3951	3957
283.8	3668	3645	3651	3729	3629	3694	3671	3657	3699	3820	3709	3602	3899	3926	3906	3954	3965	3969	3812	3731	3736	3918	3931	3953	3945	3948	3958
284.9	3661	3623	3635	3716	3618	3686	3664	3645	3686	3806	3694	3590	3901	3926	3907	3954	3966	3968	3797	3719	3720	3916	3927	3947	3939	3947	3958
286	3647	3615	3618	3703	3606	3678	3650	3637	3678	3799	3679	3568	3898	3925	3900	3951	3962	3966	3789	3704	3705	3914	3928	3948	3943	3941	3956
287.1	3635	3608	3601	3697	3601	3665	3643	3630	3672	3784	3670	3562	3896	3919	3897	3953	3960	3965	3778	3697	3691	3912	3922	3948	3941	3940	3955
288.2	3620	3596	3585	3681	3589	3657	3632	3617	3661	3772	3652	3547	3894	3915	3892	3943	3961	3961	3768	3686	3677	3907	3921	3945	3935	3941	3953
289.3	3608	3583	3568	3671	3580	3645	3625	3609	3652	3757	3642	3538	3888	3916	3892	3945	3959	3968	3750	3670	3659	3902	3916	3944	3936	3935	3952
290.4	3599	3573	3555	3661	3571	3637	3616	3601	3645	3749	3630	3527	3888	3914	3886	3943	3960	3966	3738	3656	3646	3901	3913	3941	3936	3937	3951
291.5	3592	3563	3542	3649	3563	3624	3604	3593	3635	3735	3616	3517	3884	3911	3884	3941	3955	3965	3723	3642	3628	3897	3914	3940	3935	3936	3948
292.6	3581	3558	3527	3635	3551	3619	3600	3587	3631	3720	3606	3505	3878	3904	3878	3940	3953	3962	3712	3630	3615	3898	3911	3938	3927	3932	3950
293.7	3568	3545	3509	3624	3544	3605	3587	3580	3620	3706	3589	3497	3876	3902	3881	3939	3952	3961	3701	3619	3603	3893	3905	3935	3926	3929	3946
294.8	3556	3530	3498	3620	3536	3600	3580	3570	3614	3695	3579	3483	3875	3902	3878	3938	3950	3955	3685	3604	3590	3889	3902	3935	3924	3931	3946
295.9	3549	3527	3488	3609	3531	3593	3572	3562	3607	3678	3566	3473	3871	3902	3872	3936	3949	3958	3674	3598	3578	3888	3899	3931	3929	3927	3943
297	3534	3515	3476	3598	3524	3580	3567	3554	3594	3667	3555	3462	3865	3894	3870	3930	3946	3954	3656	3584	3569	3885	3893	3932	3923	3929	3944
298.1	3528	3505	3469	3588	3516	3569	3561	3547	3595	3652	3543	3456	3860	3891	3870	3929	3953	3955	3647	3573	3551	3878	3892	3929	3920	3926	3945
299.2	3523	3500	3455	3581	3510	3564	3551	3546	3587	3641	3536	3454	3859	3891	3865	3930	3944	3957	3634	3565	3539	3876	3890	3926	3918	3924	3946
300.3	3514	3496	3449	3567	3505	3556	3544	3537	3579	3627	3525	3439	3853	3882	3862	3929	3943	3953	3624	3551	3526	3870	3888	3926	3917	3923	3940
301.4	3506	3483	3436	3563	3498	3548	3537	3528	3575	3612	3513	3439	3852	3880	3861	3924	3943	3949	3612	3543	3518	3866	3883	3922	3918	3918	3940
302.5	3497	3479	3427	3552	3495	3541	3528	3520	3569	3603	3507	3431	3850	3881	3854	3925	3943	3950	3600	3534	3505	3866	3879	3919	3919	3922	3942
303.6	3490	3475	3421	3541	3484	3534	3525	3517	3569	3590	3496	3427	3848	3874	3853	3924	3946	3953	3589	3524	3494	3862	3877	3914	3916	3917	3937
304.7	3482	3465	3417	3533	3484	3525	3515	3512	3562	3577	3489	3412	3846	3873	3849	3922	3942	3949	3578	3513	3483	3859	3872	3911	3915	3919	3934
305.8	3477	3456	3406	3529	3481	3516	3514	3505	3557	3568	3480	3413	3838	3865	3842	3922	3937	3946	3563	3501	3476	3850	3866	3909	3915	3914	3934
306.9	3471	3450	3401	3521	3472	3511	3504	3503	3548	3553	3469	3409	3833	3865	3843	3920	3936	3946	3552	3496	3468	3854	3869	3907	3906	3912	3935
308	3468	3446	3390	3512	3472	3506	3503	3493	3545	3542	3462	3402	3828	3863	3840	3919	3938	3948	3543	3486	3459	3849	3861	3905	3908	3913	3929
309.1	3459	3439	3384	3503	3466	3498	3494	3492	3542	3533	3456	3394	3829	3859	3837	3917	3937	3947	3533	3480	3447	3843	3857	3903	3904	3911	3932
310.2	3453	3432	3377	3499	3464	3493	3489	3482	3536	3523	3447	3385	3826	3856	3832	3915	3939	3944	3523	3473	3444	3842	3860	3907	3904	3909	3931
311.3	3448	3429	3370	3490	3460	3487	3485	3484	3530	3510	3442	3384	3820	3857	3827	3911	3926	3944	3515	3464	3436	3835	3855	3899	3905	3905	3930
312.4	3438	3422	3365	3483	3459	3483	3481	3477	3523	3507	3434	3373	3816	3853	3826	3907	3933	3942	3504	3454	3430	3833	3854	3896	3897	3906	3929
313.5	3436	3417	3361	3480	3451	3476	3477	3476	3522	3497	3428	3373	3813	3849	3822	3908	3934	3943	3494	3448	3423	3833	3851	3899	3899	3904	3924
314.6	3429	3415	3356	3474	3450	3472	3471	3469	3517	3487	3419	3373	3809	3843	3821	3906	3930	3941	3489	3439	3418	3827	3843	3894	3897	3904	3929
315.7	3427	3408	3350	3466	3445	3465	3466	3462	3516	3479	3412	3368	3805	3843	3817	3906	3933	3944	3481	3436	3408	3822	3843	3890	3896	3898	3927
316.8	3418	3402	3346	3462	3439	3459	3463	3462	3511	3468	3410	3364	3806	3840	3815	3906	3928	3943	3471	3430	3402	3822	3841	3889	3895	3894	3927
317.9	3413	3397	3340	3457	3440	3453	3458	3453	3508	3461	3400	3358	3802	3835	3811	3902	3928	3944	3466	3419	3397	3818	3836	3891	3891	3897	3925
319	3409	3394	3332	3451	3436	3447	3452	3454	3503	3455	3397	3359	3793	3834	3803	3903	3929	3942	3455	3415	3391	3814	3835	3885	3894	3896	3925
320.1	3411	3391	3329	3450	3433	3445	3453	3449	3501	3451	3391	3359	3793	3830	3802	3900	3926	3935	3451	3409	3387	3805	3833	3881	3891	3899	3918
321.2	3404	3384	3323	3439	3428	3440	3444	3448	3499	3441	3386	3356	3790	3828	3798	3900	3926	3937	3443	3405	3382	3810	3829	3882	3892	3895	3921
322.3	3400	3379	3323	3437	3428	3431	3439	3440	3492	3433	3380	3352	3783	3826	3795	3894	3921	3934	3436	3400	3377	3800	3829	3877	3889	3894	3921
323.4	3397	3375	3320	3428	3428	3432	3442	3438	3491	3427	3374	3343	3785	3821	3790	3894	3920	3934	3428	3396	3369	3798	3826	3879	3890	3892	3918
324.5	3389	3373	3314	3428	3422	3428	3434	3435	3488	3421	3372	3338	3777	3821	3788	3896	3925	3932	3425	3387	3367	3794	3820	3872	3891	3893	3919
325.6	3386	3370	3308	3423	3418	3425	3436	3431	3488	3413	3364	3334	3775	3817	3784	3896	3919	3934	3420	3384	3361	3789	3821	3872	3885	3888	3917
326.7	3382	3367	3309	3420	3417	3419	3428	3425	3486	3409	3363	3332	3775	3814	3779	3894	3921	3933	3411	3379	3357	3789	3818	3867	3882	3887	3919
327.8	3381	3364	3305	3419	3416	3415	3429	3421	3481	3404	3359	3333	3770	3810	3779	3888	3922	3933	3409	3371	3351	3786	3815	3867	3880	3887	3917
328.9	3376	3359	3305	3414	3412	3414	3426	3422	3481	3395	3356	3325	3767	3809	3773	3889	3918	3930	3400	3363	3351	3780	3814	3863	3881	3887	3917
330	3377	3357	3298	3411	3407	3410	3422	3422	3477	3393	3349	3334	3764	3805	3774	3892	3916	3932	3397	3365	3347	3780	3812	3862	3876	3884	3917
331.1	3371	3354	3293	3407	3406	3407	3419	3415	3474	3387	3350	3330	3759	3802	3768	3889	3914	3927	3387	3359	3347	3777	3812	3864	3877	3880	3914
332.2	3367	3350	3292	3399	3401	3400	3418	3414	3473	3383	3343	3322	3757	3802	3769	3884	3911	3932	3384	3351	3341	3773	3806	3864	3878	3878	3915
333.3	3366	3349	3289	3399	3405	3396	3408	3410	3472	3379	3341	3323	3754	3796	3763	3883	3911	3931	3380	3349	3336	3766	3802	3854	3877	3881	3917
334.4	3363	3345	3286	3396	3402	3397	3408	3412	3468	3377	3337	3322	3752	3796	3761	3884	3911	3930	3376	3340	3330	3762	3803	3850	3876	3878	3913
335.5	3361	3343	3287	3389	3400	3392	3410	3407	3467	3370	3333	3314	3746	3792	3759	3882	3909	3928	3371	3342	3327	3762	3798	3852	3874	3880	3916
336.6	3361	3339	3280	3391	3402	3390	3410	3404	3463	3363	3331	3318	3744	3793	3751	3881	3912	3928	3370	3336	3325	3764	3797	3850	3874	3879	3911
337.7	3354	3333	3281	3388	3398	3388	3404	3398	3462	3362	3326	3317	3741	3785	3748	3881	3911	3926	3367	3335	3324	3755	3798	3852	3871	3880	3913
338.8	3351	3335	3279	3382	3395	3386	3400	3400	3460	3358	3325	3311	3737	3789	3745	3878	3911	3931	3363	3328	3320	3751	3793	3846	3867	3875	3913
339.9	3345	3334	3278	3380	3398	3379	3393	3401	3459	3355	3324	3314	3739	3785	3747	3874	3913	3928	3361	3326	3319	3747	3792	3844	3867	3876	3908
341	3344	3330	3277	3379	3397	3380	3394	3395	3454	3348	3321	3306	3736	3782	3743	3878	3908	3928	3356	3321	3315	3743	3788	3843	3867	3876	3910
342.1	3347	3327	3269	3376	3393	3373	3393	3393	3454	3346	3320	3303	3729	3780	3739	3877	3908	3930	3349	3319	3312	3740	3789	3842	3866	3869	3906
343.2	3343	3325	3268	3371	3389	3373	3390	3389	3452	3341	3320	3307	3729	3779	3736	3874	3906	3927	3349	3316	3311	3738	3789	3836	3862	3869	3908
344.3	3341	3323	3267	3367	3389	3373	3387	3390	3452	3340	3314	3301	3726	3775	3735	3873	3904	3923	3340	3313	3309	3738	3787	3837	3867	3868	3908
345.4	3336	3319	3266	3363	3384	3370	3387	3389	3448	3333	3309	3295	3720	3772	3734	3873	3905	3923	3339	3311	3309	3734	3783	3837	3862	3869	3907
346.5	3338	3320	3263	3362	3382	3369	3384	3380	3445	3331	3307	3304	3718	3772	3729	3869	3901	3923	3340	3308	3301	3731	3780	3831	3861	3869	3909
347.6	3337	3316	3259	3361	3386	3364	3384	3384	3447	3331	3304	3299	3714	3772	3725	3869	3904	3928	3334	3298	3299	3723	3780	3833	3863	3866	3906
348.7	3334	3317	3262	3362	3381	3360	3384	3383	3443	3328	3298	3300	3713	3767	3723	3869	3902	3924	3332	3299	3297	3725	3779	3828	3863	3869	3907
349.8	3330	3312	3260	3356	3379	3359	3375	3378	3444	3326	3298	3300	3712	3767	3719	3869	3901	3925	3328	3300	3297	3719	3776	3828	3862	3871	3907
350.9	3329	3312	3257	3354	3378	3360	3377	3375	3443	3321	3294	3296	3707	3764	3716	3866	3899	3922	3327	3296	3294	3714	3778	3825	3860	3868	3902
352	3325	3313	3255	3353	3378	3357	3374	3376	3440	3321	3294	3297	3708	3764	3713	3867	3901	3921	3321	3296	3293	3715	3772	3825	3859	3860	3905
353.1	3323	3308	3255	3349	3378	3352	3373	3372	3442	3306	3293	3295	3704	3761	3710	3867	3901	3922	3322	3290	3293	3714	3772	3825	3855	3866	3908
354.2	3323	3305	3251	3348	3370	3353	3370	3372	3441	3315	3286	3294	3700	3761	3706	3864	3898	3919	3317	3290	3291	3709	3771	3820	3857	3862	3906
355.3	3321	3300	3251	3345	3372	3353	3369	3371	3439	3308	3287	3288	3698	3754	3703	3866	3899	3924	3316	3285	3287	3710	3768	3821	3852	3861	3906
356.4	3318	3302	3249	3343	3372	3348	3367	3368	3434	3304	3289	3290	3699	3756	3704	3864	3898	3922	3313	3283	3287	3710	3765	3823	3854	3862	3902
357.5	3316	3300	3248	3342	3374	3347	3367	3370	3432	3303	3285	3289	3692	3755	3703	3863	3892	3920	3307	3283	3281	3703	3768	3818	3856	3857	3901
358.6	3319	3300	3247	3342	3375	3348	3363	3364	3436	3304	3288	3288	3693	3752	3699	3863	3893	3923	3304	3280	3279	3700	3764	3817	3852	3862	3904
359.7	3315	3297	3243	3337	3369	3346	3362	3363	3428	3302	3280	3283	3689	3750	3698	3857	3891	3922	3304	3276	3278	3696	3764	3814	3854	3860	3903
360.8	3311	3296	3246	3338	3372	3347	3365	3362	3428	3303	3278	3283	3686	3749	3694	3861	3892	3921	3301	3276	3279	3697	3762	3813	3850	3854	3904
361.9	3315	3294	3243	3336	3367	3346	3364	3364	3429	3296	3279	3285	3689	3750	3691	3860	3895	3918	3301	3270	3281	3691	3760	3809	3846	3854	3903
363	3311	3292	3239	3337	3366	3345	3358	3362	3432	3291	3276	3280	3682	3745	3692	3861	3896	3919	3298	3269	3274	3688	3761	3810	3848	3856	3900
364.1	3309	3290	3240	3334	3367	3342	3355	3356	3425	3295	3275	3287	3686	3746	3688	3860	3891	3921	3293	3270	3277	3687	3754	3810	3847	3855	3903
365.2	3304	3288	3237	3334	3365	3339	3355	3357	3426	3292	3272	3278	3682	3742	3687	3854	3895	3918	3293	3265	3274	3685	3756	3809	3847	3857	3903
366.3	3305	3289	3238	3330	3367	3335	3356	3357	3424	3289	3274	3283	3679	3741	3684	3855	3891	3917	3296	3262	3275	3684	3757	3805	3847	3855	3900
367.4	3304	3288	3236	3329	3367	3337	3350	3354	3424	3284	3271	3281	3678	3739	3685	3853	3887	3923	3289	3264	3272	3680	3754	3810	3844	3851	3900
368.5	3302	3287	3236	3329	3362	3335	3348	3355	3426	3285	3269	3284	3673	3739	3683	3858	3890	3916	3289	3262	3270	3676	3756	3806	3840	3852	3899
369.6	3303	3285	3236	3327	3364	3332	3351	3353	3424	3285	3269	3283	3670	3740	3680	3853	3889	3920	3286	3261	3267	3678	3752	3806	3843	3851	3901
370.7	3303	3282	3231	3324	3363	3331	3347	3347	3422	3281	3267	3278	3673	3737	3677	3851	3891	3921	3285	3257	3264	3672	3750	3804	3841	3850	3896
371.8	3300	3279	3232	3322	3362	3331	3349	3350	3423	3281	3265	3276	3667	3735	3675	3856	3892	3916	3287	3253	3266	3676	3748	3798	3844	3850	3897
372.9	3300	3281	3228	3321	3362	3328	3348	3350	3423	3280	3262	3271	3669	3736	3672	3853	3888	3919	3282	3255	3263	3671	3747	3801	3843	3850	3899
374	3300	3277	3227	3318	3360	3326	3348	3349	3420	3276	3263	3273	3667	3733	3671	3849	3889	3916	3281	3254	3265	3671	3745	3796	3839	3850	3902
375.1	3298	3278	3226	3314	3360	3326	3344	3345	3421	3276	3259	3269	3665	3732	3667	3846	3889	3918	3277	3252	3264	3666	3749	3796	3842	3849	3899
376.2	3293	3276	3227	3314	3358	3328	3347	3347	3420	3278	3260	3275	3664	3725	3669	3850	3890	3920	3277	3247	3261	3666	3743	3795	3839	3849	3901
377.3	3295	3275	3227	3314	3356	3324	3342	3345	3416	3272	3258	3272	3661	3729	3664	3853	3888	3916	3275	3248	3262	3656	3745	3794	3841	3851	3904
378.4	3293	3273	3226	3313	3358	3323	3342	3343	3419	3270	3263	3275	3658	3726	3662	3850	3887	3919	3274	3247	3259	3660	3742	3793	3843	3847	3898
379.5	3291	3272	3226	3311	3358	3322	3343	3344	3418	3271	3256	3272	3656	3724	3663	3850	3887	3918	3272	3248	3259	3656	3741	3795	3839	3845	3898
380.6	3294	3271	3221	3312	3361	3323	3340	3344	3419	3269	3253	3267	3657	3725	3664	3848	3888	3917	3269	3242	3260	3658	3737	3791	3834	3847	3900
381.7	3291	3272	3222	3314	3361	3322	3338	3340	3413	3269	3254	3269	3656	3727	3658	3843	3888	3917	3271	3244	3259	3655	3737	3790	3838	3847	3901
382.8	3291	3269	3223	3310	3356	3316	3338	3339	3413	3266	3254	3274	3653	3721	3656	3845	3886	3914	3269	3241	3259	3652	3734	3790	3838	3844	3902
383.9	3289	3268	3225	3308	3359	3318	3336	3336	3417	3264	3252	3276	3654	3720	3654	3846	3885	3915	3267	3239	3256	3652	3738	3790	3840	3844	3899
385	3287	3269	3219	3305	3355	3317	3338	3336	3413	3265	3250	3271	3648	3719	3656	3845	3885	3916	3266	3239	3257	3651	3737	3790	3836	3841	3899
386.1	3287	3263	3219	3309	3358	3316	3336	3338	3413	3262	3251	3268	3648	3722	3652	3844	3885	3916	3263	3238	3257	3649	3736	3789	3837	3848	3896
387.2	3288	3269	3220	3307	3357	3314	3337	3338	3413	3263	3253	3269	3648	3719	3651	3845	3885	3914	3262	3236	3254	3644	3734	3789	3832	3843	3899
388.3	3287	3268	3218	3307	3352	3314	3335	3332	3415	3260	3250	3267	3644	3716	3649	3846	3888	3912	3264	3237	3252	3644	3734	3789	3832	3844	3899
389.4	3284	3264	3216	3306	3354	3314	3337	3333	3412	3260	3248	3263	3648	3714	3647	3843	3886	3917	3264	3232	3252	3643	3728	3783	3833	3841	3900
390.5	3281	3268	3218	3305	3353	3312	3334	3334	3408	3259	3244	3270	3642	3719	3647	3839	3886	3915	3260	3232	3257	3638	3731	3786	3831	3845	3894
391.6	3282	3262	3217	3303	3355	3310	3333	3330	3407	3260	3249	3269	3645	3716	3642	3842	3879	3915	3258	3234	3249	3635	3730	3784	3832	3845	3899
392.7	3280	3261	3217	3299	3354	3306	3330	3333	3409	3257	3246	3268	3641	3711	3644	3841	3885	3916	3259	3233	3248	3638	3730	3783	3836	3841	3898
393.8	3279	3261	3218	3301	3352	3309	3331	3331	3408	3258	3245	3262	3639	3715	3642	3842	3884	3915	3259	3231	3248	3635	3730	3785	3831	3842	3897
394.9	3282	3259	3218	3301	3356	3310	3331	3327	3407	3256	3245	3268	3637	3712	3642	3844	3887	3914	3254	3228	3251	3637	3728	3783	3835	3840	3899
396	3283	3259	3218	3299	3355	3306	3331	3330	3406	3258	3245	3262	3638	3712	3644	3841	3882	3915	3257	3225	3249	3631	3726	3781	3836	3843	3897
397.1	3279	3255	3217	3297	3354	3311	3328	3329	3406	3256	3242	3266	3637	3711	3643	3842	3880	3914	3257	3224	3249	3632	3725	3779	3834	3841	3901
398.2	3278	3258	3213	3300	3355	3308	3329	3331	3407	3256	3238	3268	3635	3711	3636	3842	3882	3918	3254	3227	3247	3619	3725	3779	3833	3840	3896
399.3	3277	3259	3215	3302	3352	3307	3330	3325	3408	3253	3241	3260	3634	3707	3638	3838	3881	3914	3252	3221	3247	3632	3724	3778	3835	3843	3899
400.4	3276	3253	3213	3298	3352	3306	3327	3324	3404	3251	3237	3268	3634	3710	3635	3840	3881	3912	3252	3224	3248	3633	3726	3777	3838	3846	3894
401.5	3277	3257	3214	3293	3351	3305	3327	3326	3408	3249	3241	3269	3630	3706	3635	3844	3885	3918	3255	3219	3249	3627	3722	3776	3835	3840	3896
402.6	3274	3255	3212	3294	3353	3304	3323	3328	3407	3251	3241	3271	3629	3709	3635	3837	3883	3911	3251	3221	3248	3628	3723	3772	3837	3841	3898
403.7	3275	3256	3210	3298	3351	3302	3327	3325	3404	3249	3236	3269	3629	3703	3633	3836	3885	3914	3252	3222	3247	3628	3721	3773	3829	3843	3901
404.8	3275	3256	3214	3294	3350	3303	3324	3323	3405	3250	3231	3271	3631	3704	3631	3839	3878	3915	3250	3220	3247	3624	3719	3775	3828	3840	3898
405.9	3273	3254	3211	3295	3353	3301	3322	3324	3405	3248	3236	3267	3626	3701	3628	3837	3875	3917	3246	3215	3247	3623	3722	3773	3827	3842	3897
407	3272	3256	3213	3297	3350	3298	3325	3324	3403	3247	3237	3264	3626	3704	3630	3839	3880	3915	3246	3218	3246	3620	3718	3770	3831	3840	3895
408.1	3272	3254	3214	3290	3351	3298	3322	3322	3406	3246	3229	3271	3625	3705	3629	3833	3880	3915	3246	3220	3247	3622	3719	3771	3831	3840	3900
409.2	3272	3251	3214	3289	3353	3302	3319	3324	3401	3244	3233	3269	3626	3703	3628	3838	3880	3917	3246	3217	3246	3619	3717	3774	3828	3839	3896
410.3	3271	3252	3213	3291	3349	3297	3320	3322	3406	3245	3233	3269	3627	3701	3626	3835	3877	3917	3244	3219	3244	3616	3717	3770	3831	3844	3900
411.4	3267	3252	3210	3292	3350	3301	3318	3322	3404	3243	3231	3265	3625	3705	3627	3834	3880	3916	3244	3217	3243	3616	3716	3773	3830	3837	3897
412.5	3273	3252	3211	3290	3349	3298	3319	3322	3400	3246	3228	3265	3622	3701	3626	3837	3875	3917	3241	3216	3246	3613	3717	3766	3832	3842	3901
413.6	3267	3251	3211	3286	3350	3295	3319	3318	3400	3242	3231	3270	3618	3699	3629	3839	3877	3917	3240	3213	3246	3616	3720	3770	3830	3836	3897
414.7	3272	3248	3215	3291	3348	3297	3322	3317	3402	3244	3232	3267	3615	3699	3625	3834	3877	3916	3238	3214	3244	3611	3712	3770	3834	3836	3898
415.8	3273	3248	3213	3289	3351	3297	3316	3320	3404	3239	3229	3271	3619	3700	3624	3833	3877	3914	3241	3212	3243	3615	3718	3771	3831	3839	3894
416.9	3270	3250	3214	3288	3350	3298	3318	3320	3404	3240	3231	3268	3615	3699	3624	3834	3883	3913	3241	3212	3244	3609	3717	3768	3831	3834	3894
418	3267	3251	3212	3287	3348	3296	3318	3318	3402	3243	3233	3266	3620	3698	3623	3833	3877	3915	3241	3208	3241	3609	3712	3768	3828	3838	3897
419.1	3268	3248	3213	3288	3348	3294	3317	3320	3406	3239	3232	3266	3612	3699	3621	3835	3882	3914	3240	3212	3239	3610	3715	3765	3831	3839	3895
420.2	3268	3250	3211	3287	3351	3292	3319	3321	3402	3238	3230	3265	3618	3695	3616	3831	3879	3912	3240	3211	3238	3611	3714	3765	3830	3840	3900
421.3	3268	3249	3215	3287	3353	3295	3316	3317	3406	3239	3232	3265	3613	3695	3619	3837	3881	3918	3239	3210	3244	3610	3717	3767	3827	3837	3897
422.4	3267	3249	3212	3283	3353	3293	3318	3319	3405	3238	3227	3260	3619	3692	3617	3834	3877	3914	3240	3209	3240	3608	3712	3762	3827	3840	3899
423.5	3265	3247	3208	3281	3350	3292	3317	3319	3403	3239	3229	3270	3619	3694	3617	3833	3879	3913	3241	3205	3244	3606	3714	3763	3829	3837	3893
424.6	3268	3250	3211	3284	3348	3294	3316	3322	3403	3236	3224	3270	3612	3694	3613	3842	3878	3915	3240	3206	3244	3600	3713	3761	3834	3838	3895
425.7	3268	3245	3214	3283	3352	3293	3315	3318	3407	3239	3224	3269	3608	3690	3612	3833	3881	3914	3234	3209	3242	3596	3713	3761	3832	3837	3894
426.8	3269	3244	3211	3283	3350	3295	3319	3317	3403	3235	3224	3264	3614	3693	3613	3835	3880	3917	3234	3207	3243	3604	3711	3761	3827	3834	3899
427.9	3264	3245	3212	3282	3346	3289	3315	3313	3405	3234	3228	3270	3610	3692	3615	3838	3876	3916	3236	3205	3241	3603	3709	3761	3829	3835	3899
429	3271	3249	3214	3287	3351	3287	3314	3318	3403	3241	3226	3267	3612	3688	3614	3835	3882	3919	3236	3207	3241	3594	3709	3760	3829	3836	3899
430.1	3266	3245	3212	3282	3351	3291	3314	3313	3405	3236	3226	3262	3612	3692	3612	3835	3879	3917	3235	3208	3242	3597	3710	3760	3823	3837	3899
431.2	3265	3247	3212	3283	3349	3288	3314	3317	3405	3236	3226	3269	3609	3689	3612	3832	3884	3914	3235	3205	3241	3598	3708	3767	3829	3833	3901
432.3	3264	3245	3210	3280	3351	3286	3313	3318	3404	3234	3224	3265	3611	3692	3611	3833	3878	3910	3233	3203	3242	3604	3711	3758	3827	3833	3897
433.4	3267	3241	3209	3284	3350	3291	3314	3318	3404	3235	3224	3273	3607	3693	3610	3835	3879	3915	3233	3203	3239	3597	3710	3759	3827	3836	3900
434.5	3266	3249	3209	3279	3349	3288	3311	3315	3407	3233	3223	3268	3607	3687	3607	3835	3880	3918	3235	3202	3237	3599	3712	3759	3830	3835	3900
435.6	3263	3245	3213	3282	3347	3288	3312	3319	3404	3232	3222	3268	3612	3687	3605	3837	3881	3915	3232	3204	3235	3598	3709	3759	3829	3836	3896
436.7	3264	3245	3213	3280	3352	3288	3311	3316	3404	3230	3225	3266	3611	3688	3609	3833	3877	3914	3235	3205	3237	3597	3708	3756	3832	3839	3901
437.8	3266	3247	3212	3282	3355	3285	3313	3313	3406	3234	3223	3268	3611	3688	3610	3830	3881	3911	3236	3201	3241	3596	3708	3755	3827	3837	3899
438.9	3263	3246	3213	3283	3351	3287	3311	3318	3406	3233	3223	3268	3610	3687	3605	3835	3882	3917	3231	3201	3241	3592	3706	3758	3828	3839	3901
440	3267	3242	3211	3284	3350	3287	3307	3317	3405	3232	3225	3268	3604	3690	3611	3839	3883	3916	3231	3203	3241	3592	3712	3757	3830	3842	3898
441.1	3262	3243	3217	3281	3350	3286	3312	3318	3407	3235	3225	3268	3603	3688	3607	3837	3883	3914	3232	3201	3240	3590	3707	3759	3830	3840	3900
442.2	3266	3243	3214	3283	3350	3290	3311	3314	3403	3231	3228	3267	3606	3689	3604	3835	3877	3914	3229	3198	3242	3592	3709	3755	3832	3836	3898
443.3	3263	3243	3214	3280	3352	3286	3312	3317	3404	3233	3226	3273	3604	3688	3606	3834	3880	3911	3235	3202	3238	3592	3701	3756	3827	3839	3898
444.4	3268	3244	3216	3280	3349	3285	3312	3313	3403	3232	3226	3271	3602	3688	3604	3832	3879	3910	3232	3197	3241	3588	3707	3755	3826	3836	3897
445.5	3264	3246	3215	3282	3352	3285	3316	3312	3403	3231	3222	3271	3603	3688	3605	3835	3878	3912	3231	3200	3239	3588	3702	3757	3826	3839	3902
446.6	3264	3242	3218	3278	3353	3287	3313	3315	3405	3232	3219	3264	3604	3688	3606	3833	3884	3912	3233	3200	3239	3591	3706	3755	3825	3838	3901
447.7	3268	3243	3218	3281	3352	3283	3316	3316	3403	3233	3221	3275	3606	3688	3603	3837	3876	3916	3234	3198	3241	3590	3706	3756	3830	3839	3902
448.8	3263	3240	3217	3281	3356	3284	3314	3315	3402	3233	3226	3270	3603	3688	3605	3835	3875	3915	3230	3200	3243	3589	3705	3751	3830	3838	3902
449.9	3266	3244	3219	3278	3354	3283	3312	3316	3403	3231	3225	3275	3604	3687	3604	3834	3879	3916	3231	3201	3242	3586	3703	3754	3829	3837	3902
451	3265	3242	3217	3281	3353	3286	3310	3315	3404	3230	3226	3275	3602	3685	3601	3834	3879	3914	3235	3201	3239	3589	3705	3753	3826	3835	3903
452.1	3266	3241	3216	3283	3355	3281	3312	3316	3405	3230	3225	3271	3602	3683	3602	3836	3878	3917	3234	3199	3240	3588	3704	3753	3829	3839	3901
453.2	3267	3241	3215	3282	3351	3283	3311	3315	3402	3232	3224	3276	3602	3685	3603	3833	3881	3913	3234	3198	3244	3587	3707	3751	3825	3838	3903
454.3	3264	3244	3222	3279	3352	3285	3309	3314	3406	3229	3222	3278	3600	3683	3601	3833	3881	3917	3231	3196	3243	3587	3700	3750	3831	3837	3903
455.4	3262	3241	3217	3279	3355	3281	3310	3312	3407	3230	3220	3271	3607	3686	3601	3835	3880	3913	3231	3197	3244	3586	3704	3756	3828	3838	3902
456.5	3267	3242	3217	3281	3354	3284	3312	3312	3405	3229	3222	3277	3598	3686	3604	3836	3880	3917	3232	3199	3242	3588	3702	3752	3828	3836	3899
457.6	3266	3243	3218	3280	3352	3281	3312	3310	3408	3230	3226	3275	3597	3685	3604	3832	3880	3916	3231	3198	3243	3581	3700	3749	3831	3839	3899
458.7	3267	3241	3217	3278	3352	3283	3307	3314	3407	3232	3224	3275	3600	3685	3602	3835	3883	3919	3228	3199	3245	3586	3700	3746	3829	3834	3900
459.8	3264	3241	3218	3277	3357	3283	3312	3314	3408	3230	3222	3275	3600	3684	3598	3835	3881	3914	3230	3198	3244	3589	3701	3747	3830	3833	3902
460.9	3263	3244	3218	3278	3355	3282	3312	3312	3406	3232	3223	3280	3597	3687	3597	3833	3879	3918	3230	3199	3248	3584	3700	3750	3828	3837	3901
462	3263	3242	3222	3280	3352	3283	3309	3313	3407	3232	3223	3278	3601	3684	3599	3833	3884	3919	3231	3200	3246	3583	3699	3755	3828	3838	3902
463.1	3267	3241	3220	3276	3354	3281	3312	3310	3406	3230	3222	3280	3601	3684	3597	3834	3878	3917	3231	3196	3243	3584	3701	3752	3830	3837	3900
464.2	3266	3239	3220	3280	3353	3279	3313	3313	3407	3230	3223	3277	3599	3684	3596	3832	3883	3916	3230	3201	3244	3584	3696	3751	3826	3840	3900
465.3	3267	3238	3218	3281	3355	3283	3311	3315	3405	3228	3226	3277	3596	3683	3598	3835	3880	3917	3231	3198	3245	3584	3702	3754	3827	3837	3901
466.4	3264	3242	3217	3277	3354	3282	3314	3313	3410	3232	3225	3278	3598	3685	3600	3836	3883	3917	3228	3195	3246	3583	3698	3753	3823	3836	3902
467.5	3267	3242	3219	3278	3359	3279	3312	3311	3408	3230	3224	3278	3595	3682	3600	3833	3877	3919	3232	3197	3249	3583	3701	3749	3827	3839	3901
468.6	3265	3242	3220	3279	3357	3281	3315	3312	3407	3229	3222	3281	3597	3685	3596	3836	3881	3922	3230	3197	3246	3581	3701	3749	3829	3838	3900
469.7	3265	3238	3223	3278	3355	3281	3312	3313	3408	3228	3223	3276	3594	3680	3596	3837	3884	3919	3231	3197	3248	3582	3699	3750	3830	3839	3900
470.8	3266	3240	3225	3280	3353	3282	3313	3317	3411	3232	3224	3277	3593	3681	3599	3838	3885	3919	3230	3198	3247	3583	3698	3752	3828	3838	3905
471.9	3263	3240	3224	3279	3358	3279	3315	3314	3410	3234	3226	3282	3595	3682	3599	3834	3882	3914	3230	3198	3248	3579	3702	3752	3827	3836	3898
473	3265	3237	3224	3279	3356	3282	3312	3313	3407	3231	3226	3280	3597	3680	3596	3835	3880	3918	3231	3197	3247	3579	3697	3749	3831	3840	3903
474.1	3266	3243	3219	3278	3359	3285	3316	3311	3408	3227	3222	3282	3598	3680	3597	3839	3878	3916	3233	3196	3249	3580	3702	3753	3831	3838	3903
475.2	3266	3242	3221	3276	3358	3283	3310	3315	3409	3229	3222	3282	3596	3682	3597	3838	3882	3913	3230	3196	3245	3580	3702	3749	3827	3841	3902
476.3	3268	3239	3226	3280	3359	3279	3311	3314	3408	3229	3221	3281	3593	3681	3598	3836	3884	3917	3232	3199	3250	3576	3704	3751	3829	3841	3903
477.4	3269	3246	3223	3275	3358	3277	3311	3313	3408	3230	3226	3279	3593	3685	3596	3839	3879	3916	3228	3200	3249	3580	3699	3752	3830	3834	3901
478.5	3267	3242	3226	3278	3361	3277	3311	3316	3413	3231	3224	3283	3600	3682	3597	3834	3882	3917	3229	3200	3248	3581	3699	3751	3832	3838	3906
479.6	3266	3244	3225	3278	3356	3278	3312	3317	3411	3231	3224	3280	3595	3682	3592	3837	3879	3912	3227	3197	3248	3572	3699	3751	3829	3836	3907
480.7	3268	3240	3226	3278	3359	3279	3308	3312	3410	3231	3223	3286	3597	3680	3597	3838	3880	3919	3231	3195	3252	3579	3701	3752	3833	3842	3904
481.8	3268	3242	3226	3278	3357	3273	3310	3311	3410	3232	3227	3286	3599	3684	3595	3835	3880	3912	3231	3199	3253	3579	3702	3750	3833	3840	3904
482.9	3268	3241	3228	3277	3359	3277	3312	3312	3410	3232	3226	3284	3597	3682	3595	3835	3883	3919	3233	3197	3253	3575	3697	3747	3828	3844	3906
484	3268	3240	3227	3279	3359	3279	3312	3314	3412	3233	3224	3281	3591	3681	3593	3836	3879	3916	3228	3199	3250	3581	3697	3751	3832	3843	3905
485.1	3266	3243	3228	3277	3361	3279	3311	3313	3409	3229	3224	3280	3594	3683	3594	3837	3881	3919	3227	3195	3250	3577	3697	3749	3829	3845	3907
486.2	3266	3241	3231	3278	3362	3280	3313	3318	3416	3235	3226	3286	3597	3682	3597	3834	3882	3916	3229	3201	3251	3577	3705	3748	3827	3844	3905
487.3	3266	3243	3226	3277	3361	3279	3315	3312	3414	3230	3227	3280	3592	3683	3594	3838	3876	3916	3232	3199	3252	3576	3699	3747	3835	3841	3904
488.4	3264	3242	3228	3276	3360	3280	3318	3317	3411	3233	3228	3285	3596	3681	3597	3838	3885	3917	3233	3198	3253	3574	3701	3748	3832	3837	3905
489.5	3269	3246	3230	3277	3363	3281	3316	3319	3415	3233	3223	3287	3594	3681	3593	3835	3880	3918	3231	3199	3254	3578	3702	3748	3831	3842	3903
490.6	3269	3244	3233	3278	3359	3280	3314	3315	3421	3234	3226	3282	3598	3681	3595	3840	3887	3917	3226	3203	3252	3578	3704	3750	3833	3845	3906
491.7	3270	3235	3231	3275	3360	3277	3319	3314	3418	3234	3225	3283	3591	3681	3592	3843	3883	3918	3230	3199	3254	3577	3701	3748	3829	3841	3902
492.8	3269	3234	3223	3280	3359	3279	3316	3305	3413	3239	3230	3285	3591	3685	3592	3836	3883	3916	3236	3193	3257	3575	3699	3748	3831	3846	3897
493.9	3264	3245	3225	3280	3365	3269	3307	3305	3406	3239	3228	3275	3593	3681	3595	3834	3885	3920	3237	3193	3253	3575	3699	3743	3834	3843	3905
495	3260	3259	3225	3277	3361	3267	3314	3330	3417	3229	3235	3284	3591	3683	3601	3836	3892	3915	3233	3204	3266	3589	3693	3747	3832	3840	3905
496.1	3280	3280	3242	3273	3362	3282	3316	3346	3426	3240	3234	3300	3607	3688	3606	3842	3890	3915	3236	3209	3290	3581	3695	3754	3828	3842	3905
497.2	3296	3297	3258	3279	3362	3291	3323	3367	3445	3244	3228	3315	3608	3682	3616	3845	3894	3916	3237	3227	3310	3594	3702	3757	3832	3843	3912
498.3	3314	3323	3282	3285	3360	3302	3339	3389	3466	3258	3233	3337	3625	3682	3622	3846	3899	3922	3246	3247	3338	3604	3712	3769	3835	3847	3919
499.4	3341	3351	3310	3303	3356	3317	3358	3414	3485	3277	3242	3360	3638	3678	3635	3844	3900	3921	3261	3271	3363	3614	3722	3777	3833	3848	3920
500.5	3367	3375	3341	3320	3380	3336	3379	3439	3512	3303	3260	3387	3650	3700	3643	3847	3901	3926	3283	3295	3391	3629	3739	3790	3839	3853	3923
501.6	3391	3405	3369	3342	3396	3350	3400	3463	3536	3327	3282	3416	3662	3711	3653	3850	3906	3929	3303	3322	3423	3644	3751	3799	3842	3855	3926
502.7	3419	3437	3401	3365	3421	3372	3420	3491	3560	3356	3308	3443	3675	3724	3661	3851	3912	3931	3331	3349	3454	3661	3767	3812	3847	3855	3933
503.8	3447	3467	3433	3393	3447	3394	3447	3518	3584	3384	3333	3475	3689	3734	3670	3858	3915	3938	3359	3377	3485	3675	3779	3824	3853	3863	3938
504.9	3474	3494	3465	3410	3479	3412	3465	3544	3611	3414	3361	3505	3703	3747	3684	3862	3921	3943	3383	3406	3515	3691	3787	3832	3855	3864	3937
506	3508	3527	3500	3444	3507	3434	3486	3569	3639	3440	3391	3534	3717	3760	3693	3863	3924	3943	3415	3432	3550	3702	3801	3838	3860	3870	3942
507.1	3537	3554	3529	3467	3537	3455	3512	3597	3658	3473	3419	3562	3730	3771	3703	3869	3929	3946	3443	3466	3576	3717	3816	3853	3867	3871	3948
508.2	3565	3583	3562	3490	3567	3477	3535	3623	3689	3498	3450	3593	3744	3787	3718	3868	3933	3948	3470	3497	3608	3732	3823	3863	3867	3875	3950
509.3	3599	3616	3599	3518	3600	3495	3558	3652	3714	3530	3484	3626	3753	3796	3726	3876	3938	3953	3503	3522	3639	3747	3836	3871	3869	3879	3952
510.4	3625	3646	3624	3541	3628	3517	3580	3676	3735	3563	3511	3655	3770	3806	3735	3876	3945	3953	3533	3555	3666	3762	3847	3877	3878	3885	3957
511.5	3657	3670	3658	3568	3656	3540	3609	3702	3760	3588	3541	3687	3783	3823	3746	3883	3943	3961	3564	3586	3692	3776	3855	3887	3879	3889	3956
512.6	3685	3698	3691	3595	3686	3559	3630	3726	3783	3620	3574	3717	3791	3833	3758	3887	3945	3962	3591	3614	3722	3785	3862	3897	3887	3893	3964
513.7	3709	3729	3718	3623	3716	3581	3655	3747	3804	3650	3600	3741	3808	3846	3767	3887	3947	3965	3619	3639	3751	3803	3878	3903	3885	3895	3967
514.8	3734	3751	3746	3647	3743	3601	3675	3773	3825	3672	3626	3757	3819	3855	3777	3889	3954	3966	3647	3670	3774	3815	3889	3908	3893	3896	3967
515.9	3761	3775	3776	3673	3770	3625	3701	3789	3845	3701	3657	3785	3834	3862	3789	3896	3960	3969	3677	3694	3797	3825	3897	3917	3897	3901	3971
517	3782	3802	3797	3695	3796	3644	3721	3814	3860	3733	3683	3808	3845	3874	3798	3898	3961	3974	3702	3720	3818	3836	3903	3922	3902	3906	3970
518.1	3807	3821	3821	3718	3815	3661	3743	3830	3880	3758	3705	3832	3853	3883	3805	3901	3966	3974	3728	3741	3835	3845	3910	3928	3905	3905	3972
519.2	3827	3841	3842	3742	3839	3684	3758	3853	3896	3780	3733	3854	3863	3890	3820	3908	3970	3975	3754	3768	3859	3857	3916	3927	3912	3912	3976
520.3	3847	3862	3861	3758	3853	3701	3783	3871	3910	3806	3757	3867	3875	3900	3827	3909	3974	3973	3774	3792	3875	3870	3921	3932	3912	3917	3980
521.4	3867	3881	3882	3787	3877	3724	3801	3886	3921	3827	3776	3883	3881	3905	3834	3914	3971	3977	3796	3811	3888	3878	3927	3940	3918	3922	3980
522.5	3884	3895	3895	3803	3887	3740	3821	3897	3933	3846	3801	3899	3890	3915	3846	3913	3976	3981	3816	3832	3897	3882	3929	3945	3917	3926	3979
523.6	3900	3908	3906	3797	3902	3757	3832	3912	3940	3868	3824	3907	3898	3918	3854	3920	3973	3980	3836	3849	3916	3893	3932	3946	3925	3927	3980
524.7	3914	3925	3918	3827	3914	3771	3848	3925	3952	3882	3840	3917	3902	3928	3861	3924	3977	3982	3855	3867	3930	3905	3938	3949	3925	3929	3985
525.8	3927	3935	3932	3848	3922	3790	3867	3934	3958	3898	3855	3933	3913	3933	3869	3924	3978	3985	3874	3880	3931	3909	3940	3950	3931	3932	3985
526.9	3937	3947	3942	3867	3932	3811	3879	3943	3964	3915	3868	3941	3920	3937	3876	3927	3984	3988	3887	3894	3944	3919	3945	3956	3935	3934	3985
528	3951	3959	3948	3886	3938	3824	3888	3948	3974	3928	3886	3947	3923	3942	3884	3936	3984	3985	3900	3905	3941	3925	3945	3956	3935	3938	3985
529.1	3957	3966	3956	3897	3942	3836	3903	3961	3975	3938	3899	3948	3928	3944	3888	3932	3985	3987	3909	3923	3957	3930	3946	3960	3939	3940	3989
530.2	3965	3968	3962	3886	3947	3852	3912	3963	3982	3954	3908	3949	3932	3949	3894	3941	3987	3990	3921	3926	3959	3937	3949	3957	3941	3943	3991
531.3	3971	3977	3966	3908	3957	3860	3923	3969	3986	3962	3923	3960	3937	3953	3900	3941	3988	3991	3931	3938	3965	3945	3948	3959	3948	3946	3994
532.4	3976	3986	3973	3922	3957	3871	3936	3976	3987	3968	3933	3963	3942	3955	3907	3942	3989	3988	3944	3947	3966	3947	3953	3965	3942	3948	3991
533.5	3980	3988	3973	3930	3959	3880	3943	3981	3987	3974	3940	3965	3946	3960	3914	3946	3996	3990	3949	3951	3970	3952	3953	3965	3948	3950	3993
534.6	3989	3992	3976	3943	3963	3897	3954	3983	3994	3981	3942	3970	3950	3963	3919	3951	3990	3992	3954	3959	3974	3956	3958	3959	3950	3950	3991
535.7	3989	4001	3972	3946	3965	3902	3955	3988	3995	3986	3953	3968	3950	3965	3919	3951	3992	3992	3959	3963	3969	3960	3957	3966	3952	3956	3993
536.8	3995	4000	3983	3950	3968	3914	3958	3991	3998	3987	3956	3975	3954	3968	3926	3953	3998	3996	3968	3969	3984	3962	3959	3964	3951	3959	3995
537.9	3993	4006	3986	3953	3968	3918	3971	3994	4002	3993	3964	3970	3956	3967	3933	3954	3994	3994	3972	3975	3979	3969	3960	3969	3960	3957	3996
539	4000	4008	3983	3940	3969	3928	3973	3999	4004	3993	3965	3975	3960	3972	3936	3952	3998	3994	3976	3981	3987	3967	3961	3970	3962	3963	3994
540.1	4002	4006	3988	3956	3974	3935	3969	3997	4008	4001	3964	3975	3962	3972	3939	3954	4001	3993	3976	3983	3985	3972	3963	3971	3962	3959	4000
541.2	4002	4011	3984	3964	3979	3941	3979	4003	4003	3999	3974	3981	3965	3976	3943	3958	3999	3994	3980	3983	3980	3976	3962	3968	3958	3965	3997
542.3	4000	4013	3985	3973	3974	3950	3980	4005	4008	4007	3973	3976	3968	3974	3946	3958	3999	3999	3986	3990	3977	3980	3966	3974	3964	3969	4000
543.4	4004	4010	3991	3967	3974	3955	3988	4004	4005	4009	3975	3974	3968	3975	3949	3962	4003	3999	3987	3991	3988	3978	3964	3967	3965	3969	4000
544.5	4009	4013	3985	3974	3978	3957	3990	4011	4011	4012	3980	3977	3972	3980	3950	3965	4004	3997	3986	3992	3976	3983	3965	3971	3968	3974	4000
545.6	4007	4018	3989	3950	3979	3962	3998	4013	4013	4013	3981	3980	3968	3978	3955	3962	4001	3998	3988	3994	3988	3984	3965	3972	3968	3974	4001
546.7	4008	4014	3990	3982	3983	3965	3997	4013	4010	4013	3983	3973	3969	3983	3955	3964	4005	4002	3989	3996	3990	3983	3968	3970	3972	3973	4002
547.8	4010	4014	3989	3987	3980	3968	4002	4016	4010	4010	3990	3979	3975	3983	3960	3966	4003	3999	3992	3998	3989	3990	3966	3974	3969	3973	3999
548.9	4012	4012	3984	3976	3980	3971	4002	4014	4011	4016	3992	3982	3977	3981	3960	3971	4004	3997	3994	4000	3988	3986	3968	3977	3975	3975	4003
550	4013	4017	3993	3985	3982	3977	4008	4014	4013	4021	3983	3981	3977	3982	3961	3968	4007	4000	3996	3999	3974	3991	3971	3977	3973	3977	4004
551.1	4016	4018	3992	3987	3982	3979	4006	4019	4012	4017	3988	3983	3980	3987	3966	3973	4011	4003	3998	4003	3981	3991	3969	3977	3978	3978	4002
552.2	4014	4022	3995	3989	3982	3978	4008	4019	4017	4021	3983	3986	3980	3985	3965	3971	4003	4001	3995	4001	3981	3988	3969	3977	3974	3981	4003
553.3	4010	4021	3994	3992	3982	3983	4014	4018	4016	4021	3991	3983	3981	3984	3969	3974	4006	4004	3998	4002	3989	3993	3970	3978	3980	3980	4001
554.4	4013	4022	3998	3988	3985	3984	4011	4019	4019	4020	3992	3977	3985	3985	3969	3975	4008	4000	3998	4001	3987	3994	3970	3976	3971	3981	4003
555.5	4017	4021	3992	3993	3984	3986	4009	4023	4019	4018	3990	3981	3982	3989	3972	3978	4011	4004	3998	4005	3989	3993	3973	3975	3978	3986	4006
556.6	4015	4022	3996	3998	3983	3987	4015	4018	4015	4024	3994	3987	3981	3988	3974	3976	4014	4004	4002	4008	3994	3992	3971	3976	3978	3986	4007
557.7	4015	4024	3993	3990	3985	3990	4013	4021	4014	4015	3996	3987	3983	3991	3975	3977	4011	4005	4005	4007	3996	4000	3971	3975	3986	3984	4003
558.8	4017	4023	3993	4003	3988	3992	4019	4023	4018	4020	3999	3980	3986	3987	3976	3985	4008	4006	4002	4007	3996	3996	3972	3981	3984	3985	4004
559.9	4016	4022	3996	4000	3983	3991	4021	4022	4020	4023	3994	3984	3983	3988	3975	3977	4013	4001	4000	4010	3997	3995	3972	3980	3985	3991	4003
561	4016	4025	3992	3998	3985	3995	4017	4021	4020	4022	3997	3987	3988	3987	3975	3979	4012	4001	4008	4006	3999	3998	3973	3978	3985	3989	4003
562.1	4019	4023	3993	3985	3983	3997	4025	4018	4018	4025	4001	3990	3987	3987	3981	3982	4011	4005	4007	4007	3998	3996	3968	3974	3989	3990	4008
563.2	4024	4026	4001	3999	3987	3998	4020	4024	4020	4024	4000	3990	3987	3986	3980	3984	4015	4002	4002	4011	3999	4003	3972	3977	3988	3993	4005
564.3	4022	4026	3993	4002	3988	3998	4019	4028	4018	4027	3999	3986	3985	3990	3981	3987	4014	4007	4006	4009	3998	3998	3969	3980	3987	3990	4009
565.4	4023	4024	3999	4001	3985	3998	4019	4020	4022	4025	3997	3988	3985	3988	3982	3980	4013	4004	4003	4008	4000	4004	3974	3979	3990	3992	4003
566.5	4026	4027	3999	3971	3986	4003	4024	4027	4023	4027	3999	3989	3991	3992	3986	3987	4014	4010	4005	4012	3999	4003	3969	3977	3982	3995	4004
567.6	4020	4027	4000	3997	3988	4002	4023	4028	4020	4024	3999	3989	3992	3990	3983	3985	4021	4007	4006	4008	3998	4005	3973	3975	3990	3995	4010
568.7	4020	4026	3996	3995	3987	4005	4026	4025	4025	4027	4001	3985	3991	3989	3985	3986	4011	4004	4005	4011	3977	3993	3978	3980	3991	3997	4008
569.8	4023	4027	4000	4000	3980	4001	4025	4029	4025	4032	4007	3989	3988	3988	3983	3987	4011	4005	4008	4010	3994	4004	3975	3978	3994	3997	4002
570.9	4021	4024	4001	4004	3989	4001	4025	4024	4022	4024	3999	3990	3990	3990	3987	3987	4017	4005	4004	4011	3994	4001	3977	3981	3991	3998	4006
572	4020	4027	4005	4002	3989	4003	4023	4026	4023	4029	4001	3990	3994	3993	3985	3988	4017	4006	4005	4011	3995	4007	3974	3978	3991	3996	4010
573.1	4024	4025	4002	4008	3988	4004	4027	4028	4022	4030	4001	3993	3995	3991	3988	3982	4016	4007	4005	4011	3995	4002	3976	3980	3992	4002	4007
574.2	4024	4031	4001	4002	3987	4006	4030	4027	4021	4024	4003	3986	3995	3993	3986	3986	4023	4005	4004	4011	3993	4005	3976	3977	3995	3998	4007
575.3	4021	4028	4003	4005	3986	4003	4027	4028	4022	4031	4008	3990	3991	3991	3988	3990	4015	4007	4008	4012	3996	4009	3973	3980	3996	3999	4005
576.4	4021	4035	4004	4004	3990	4011	4028	4028	4022	4029	4001	3996	3996	3993	3989	3986	4019	4007	4010	4012	3973	4005	3975	3979	4001	4000	4008
577.5	4027	4031	4003	4008	3990	4007	4028	4029	4021	4029	4000	3990	3994	3993	3987	3986	4016	4007	4004	4012	3997	4012	3972	3981	3996	4000	4007
578.6	4025	4029	4002	4007	3990	4006	4033	4027	4020	4033	4003	3983	3990	3993	3991	3989	4022	4003	4005	4015	4005	4005	3975	3978	3998	4003	4011
579.7	4024	4033	4002	4005	3987	4006	4032	4030	4022	4035	4005	3990	3995	3994	3991	3991	4014	4007	4002	4018	3999	4012	3970	3979	3996	4001	4010
580.8	4020	4033	4002	4002	3989	4010	4027	4031	4022	4032	4008	3987	3997	3999	3991	3995	4018	4005	4007	4015	3993	4017	3978	3983	3997	4001	4006
581.9	4025	4029	4004	4006	3986	4012	4029	4029	4023	4031	4004	3985	3998	3992	3994	3997	4018	4004	4007	4017	3996	4006	3975	3980	4001	4001	4008
583	4026	4030	4005	4009	3984	4011	4032	4033	4026	4032	4006	3983	3997	3995	3996	3993	4021	4009	4010	4014	3987	4010	3977	3983	3999	4006	4003
584.1	4027	4027	4003	4006	3984	4014	4028	4028	4026	4030	4006	3990	3998	3993	3994	3994	4020	4006	4009	4016	3994	4007	3971	3982	4001	4003	4006
585.2	4021	4034	4007	4011	3990	4017	4037	4031	4028	4029	4005	3984	3996	3994	3995	3997	4023	4008	4014	4017	3999	4006	3976	3984	4002	4004	4006
586.3	4031	4034	4002	4008	3990	4009	4035	4031	4027	4034	4000	3988	3996	3996	3991	3993	4023	4005	4011	4017	4004	4003	3975	3983	3996	4007	4009
587.4	4025	4031	4003	4015	3990	4015	4033	4035	4028	4032	4008	3993	3999	3992	3998	3996	4022	4007	4010	4012	3974	4009	3976	3979	4000	4001	4010
588.5	4027	4029	4007	4011	3989	4018	4038	4034	4025	4029	4003	3988	3997	3996	3994	3991	4024	4009	4010	4015	4001	4004	3972	3985	4001	4005	4007
589.6	4027	4033	4004	4009	3992	4016	4034	4036	4029	4032	4004	3992	3996	3999	3992	3996	4021	4006	4014	4014	4001	4013	3975	3984	3999	4008	4012
590.7	4034	4033	4000	4013	3989	4013	4039	4034	4028	4034	4004	3993	3996	3996	3995	3998	4022	4006	4012	4017	4003	4011	3971	3981	3998	4007	4010
591.8	4030	4034	4007	4012	3987	4019	4032	4031	4030	4036	4005	3993	3995	3997	3997	3997	4024	4005	4012	4018	4004	4016	3978	3984	4003	4010	4009
592.9	4021	4035	4007	4012	3996	4013	4029	4030	4030	4036	4008	3991	4001	3994	4001	3993	4022	4006	4016	4014	3998	4012	3973	3981	4001	4009	4009
594	4030	4035	4006	3998	3988	4019	4032	4030	4028	4034	4007	3990	3994	3999	3997	3993	4024	4006	4013	4018	3994	4012	3962	3984	4004	4010	4010
595.1	4032	4034	4008	4013	3989	4019	4034	4034	4031	4035	4003	3988	3994	3999	3998	3995	4022	4003	4007	4014	4007	4006	3973	3983	4012	4008	3998
596.2	4026	4030	4004	4004	3980	4015	4036	4034	4030	4035	4004	3987	3986	3997	3993	3999	4024	4003	4013	4015	4001	4006	3977	3982	4008	4012	4010
597.3	4033	4037	4008	4011	3991	4021	4033	4030	4031	4033	4009	3983	3997	3999	3994	3999	4023	4006	4016	4020	4002	4003	3976	3983	4000	4011	4007
598.4	4032	4033	4006	4011	3987	4019	4038	4032	4027	4034	4004	3987	3995	3997	4004	3999	4016	4003	4018	4018	4007	4004	3976	3980	3991	4014	4007
599.5	4032	4036	4005	4005	3989	4019	4034	4031	4031	4035	4004	3992	3995	3999	3999	3996	4023	4000	4017	4017	4005	4006	3975	3985	4008	4014	4010
600.6	4033	4039	4008	4005	3989	4020	4035	4029	4030	4036	4006	3985	3996	3999	4000	4001	4019	4003	4016	4016	4007	4011	3978	3986	4007	4018	4005
601.7	4030	4035	4010	4010	3990	4021	4041	4034	4029	4035	4004	3985	3999	3993	3998	4003	4018	4001	4013	4017	3997	4009	3972	3984	4002	4015	4005
602.8	4032	4040	4011	3999	3988	4017	4039	4030	4036	4037	4004	3986	3997	3998	3998	3999	4020	4003	4014	4018	4007	4010	3980	3984	3994	4010	4004
603.9	4032	4037	4011	4010	3991	4021	4031	4031	4028	4036	4006	3990	4001	3996	3999	4003	4023	4003	4015	4018	4008	4012	3977	3986	4005	4015	4007
605	4032	4035	4007	4010	3990	4018	4034	4027	4031	4035	4009	3989	3998	3999	4001	4004	4022	4007	4020	4016	4012	4008	3978	3983	4007	4009	4010
606.1	4029	4037	4010	4012	3990	4021	4036	4031	4030	4032	4009	3987	3998	3998	3999	4001	4020	4005	4020	4020	4010	4012	3976	3982	4006	4011	4005
607.2	4030	4035	4010	4007	3987	4021	4034	4036	4033	4037	4006	3989	4001	3996	3999	3996	4018	4006	4023	4017	4012	4008	3977	3986	4004	4010	4008
608.3	4032	4035	4011	4007	3994	4020	4040	4029	4031	4039	4010	3992	3999	3999	3996	4001	4023	4002	4018	4017	4009	4012	3976	3986	4005	4015	4010
609.4	4026	4036	4006	4005	3988	4019	4039	4032	4035	4035	4008	3985	3999	4003	3999	3999	4023	4007	4021	4021	4009	4012	3972	3986	3993	4012	4010
610.5	4031	4037	4006	4008	3989	4015	4041	4028	4033	4034	4005	3990	4000	3996	3996	3999	4022	4003	4017	4015	4010	4012	3976	3986	4006	4007	4008
611.6	4032	4036	4011	4009	3993	4020	4041	4032	4030	4029	4007	3987	3998	3998	3998	4002	4021	4003	4016	4016	4008	4009	3975	3986	4007	4016	4007
612.7	4031	4037	4007	4012	3990	4021	4037	4034	4027	4035	4008	3981	4000	4002	3997	3997	4024	4001	4019	4017	4012	4009	3974	3987	4010	4016	4012
613.8	4039	4038	4008	4009	3985	4019	4039	4034	4036	4031	4010	3985	3995	3997	3999	4004	4025	4002	4018	4016	4010	4014	3974	3986	3995	4015	4010
614.9	4028	4037	4010	4012	3990	4023	4042	4035	4030	4038	4008	3990	3997	4002	4000	3998	4022	4004	4017	4015	4012	4011	3977	3984	4009	4014	4010
616	4015	4044	4007	4009	3987	4026	4041	4034	4031	4039	4004	3991	3996	3998	3996	3999	4024	4000	4015	4020	4012	4012	3975	3982	3994	4009	4008
617.1	4032	4037	4008	4011	3988	4020	4039	4035	4033	4037	4007	3990	3998	3999	4000	3999	4018	4000	4015	4020	4012	4013	3974	3984	4004	4013	4004
618.2	4023	4036	4007	4014	3989	4020	4042	4039	4038	4039	4011	3990	3995	4000	3997	4003	4013	4003	4016	4016	4010	4010	3975	3986	4005	4014	4005
619.3	4036	4039	4009	4008	3988	4022	4038	4036	4034	4038	4007	3988	3996	3997	3995	3998	4020	3995	4019	4015	4014	4011	3976	3982	3996	4014	4006
620.4	4034	4037	4008	4013	3992	4016	4035	4038	4027	4042	4010	3989	3996	3999	3997	4003	4018	4002	4017	4020	4011	4011	3976	3984	4002	4017	4005
621.5	4035	4037	4008	4010	3990	4019	4034	4040	4032	4038	4008	3992	3997	3998	3995	4002	4023	4002	4021	4019	4013	4011	3976	3988	4007	4017	4003
622.6	4029	4039	4008	4013	3990	4020	4041	4036	4032	4037	4006	3989	3993	3998	3996	4005	4023	4005	4022	4021	4013	4011	3971	3988	4003	4014	4002
623.7	4038	4038	4011	4008	3990	4020	4047	4036	4034	4031	4012	3987	3993	4000	4002	4001	4023	4004	4018	4017	4009	4010	3973	3985	3996	4012	4004
624.8	4032	4038	4010	4014	3988	4023	4043	4038	4030	4038	4012	3993	3992	3998	3999	4004	4022	4004	4025	4023	4012	4007	3964	3983	4010	4016	4006
625.9	4033	4040	4012	4017	3991	4026	4038	4036	4035	4035	4009	3994	3995	4002	3993	3996	4024	4005	4022	4020	4013	4008	3979	3982	4001	4010	4001
627	4039	4038	4009	4002	3988	4025	4041	4037	4030	4039	4008	3994	3993	3999	3997	4002	4023	4001	4023	4023	4017	4003	3974	3984	4008	4015	4005
628.1	4035	4044	4014	4012	3985	4024	4044	4033	4029	4034	4009	3988	3993	4001	3998	4002	4024	4004	4019	4021	4013	4007	3977	3986	4003	4013	4006
629.2	4037	4043	4008	4005	3989	4027	4043	4037	4032	4032	4013	3989	3996	4004	3993	4000	4021	4004	4020	4022	4014	4004	3976	3985	4006	4011	4008
630.3	4036	4035	4013	4010	3985	4025	4046	4038	4033	4045	4011	3990	3995	3998	3996	3998	4021	4002	4021	4026	4012	4010	3976	3985	4007	4009	4006
631.4	4026	4040	4014	4011	3986	4026	4051	4036	4036	4041	4008	3991	3994	4000	3996	3999	4019	3999	4022	4016	4009	4010	3975	3984	4006	4011	4006
632.5	4033	4039	4004	4011	3989	4026	4045	4042	4033	4040	4012	3988	3998	3998	3998	3999	4021	4002	4021	4024	4007	4006	3975	3984	3992	4011	4004
633.6	4036	4037	4006	4012	3983	4027	4043	4032	4037	4039	4007	3989	3994	3996	3995	4001	4028	4001	4021	4025	4009	4010	3973	3982	4009	4010	4009
634.7	4031	4039	4009	4017	3983	4026	4044	4036	4033	4031	4010	3986	3990	3998	4000	4001	4024	4002	4022	4023	4011	4011	3974	3984	4013	4015	4007
635.8	4030	4038	4012	4008	3985	4024	4043	4040	4032	4043	4012	3989	3991	3997	3998	3997	4029	4003	4017	4023	4014	4008	3970	3981	4001	4015	4007
636.9	4033	4036	4012	4013	3990	4026	4042	4030	4035	4039	4011	3979	3988	3997	3991	3996	4020	4001	4021	4023	4013	4013	3974	3986	4012	4016	4005
638	4035	4037	4009	4012	3984	4027	4039	4035	4034	4039	4006	3987	3997	4000	3998	4004	4022	4004	4022	4019	4015	4010	3975	3984	3994	4011	4007
639.1	4029	4038	4009	4010	3984	4027	4042	4033	4037	4040	4011	3988	3994	4000	3995	4001	4015	4001	4025	4024	4012	4007	3968	3986	4008	4012	4005
640.2	4031	4037	4007	4014	3986	4025	4044	4032	4036	4037	4011	3991	3995	3997	3999	4003	4020	3998	4020	4024	4015	4010	3967	3985	4009	4007	4008
641.3	4027	4042	4009	4010	3985	4027	4040	4036	4035	4040	4012	3989	3992	3999	3996	3995	4021	4002	4025	4024	4013	4006	3972	3981	4008	4011	4003
642.4	4032	4040	4007	4012	3989	4025	4039	4035	4037	4039	4013	3985	3993	4001	3995	4003	4022	4001	4023	4025	4011	4007	3976	3981	4007	4014	4002
643.5	4036	4041	4007	4009	3987	4024	4041	4038	4034	4043	4012	3992	3993	3998	3996	4000	4025	4002	4019	4021	4010	4010	3972	3982	4006	4008	4003
644.6	4028	4036	4002	4011	3987	4029	4044	4043	4038	4040	4013	3991	3994	3999	4000	3998	4022	3999	4023	4020	4015	4013	3976	3981	4005	4011	4004
645.7	4033	4043	4014	4014	3986	4022	4045	4033	4032	4043	4012	3989	3992	3999	3996	3998	4027	4000	4024	4022	4010	4015	3972	3982	4005	4016	4003
646.8	4027	4037	4004	4008	3985	4024	4041	4033	4034	4041	4002	3988	3996	3999	3996	4004	4021	4001	4018	4023	4011	4007	3972	3984	4006	4008	4004
647.9	4030	4040	4013	4011	3988	4025	4042	4032	4033	4032	4010	3992	3995	3999	3998	3999	4018	4005	4019	4025	4013	4012	3969	3983	4011	4010	4007
649	4030	4036	4010	4013	3991	4027	4043	4035	4035	4042	4007	3980	3989	4000	3993	4000	4023	4001	4019	4020	4012	4004	3972	3984	4004	4012	4004
650.1	4025	4039	4011	4010	3986	4025	4041	4037	4034	4038	4010	3990	3993	3997	3996	4003	4021	4000	4018	4020	4015	4006	3969	3983	4010	4015	4002
651.2	4030	4039	4012	4013	3986	4026	4043	4032	4033	4033	4012	3991	3994	3999	3999	3999	4016	4001	4018	4024	4011	4010	3975	3983	3993	4010	4006
652.3	4037	4040	4006	4011	3992	4025	4044	4035	4038	4040	4008	3987	3994	3997	3995	3996	4023	4000	4023	4022	4013	4007	3969	3983	4009	4012	4005
653.4	4031	4042	4013	4014	3987	4027	4045	4041	4033	4038	4010	3987	3992	4001	3993	3997	4024	4000	4021	4023	4012	4008	3968	3984	4009	4012	4004
654.5	4033	4037	4006	4012	3988	4028	4043	4032	4033	4036	4010	3986	3994	4001	3991	3997	4022	4002	4023	4025	4017	4007	3968	3982	4012	4014	4007
655.6	4025	4035	4007	4014	3984	4023	4042	4035	4038	4039	4012	3995	3992	3997	3997	4001	4025	4001	4024	4023	4012	4007	3974	3982	4010	4009	4009
656.7	4028	4039	4008	4013	3989	4025	4045	4035	4034	4040	4013	3984	3994	3998	3990	4001	4021	4000	4015	4022	4012	4006	3961	3982	3994	4011	4005
657.8	4025	4040	4008	4008	3986	4024	4044	4033	4032	4044	4012	3980	3989	3998	3996	4000	4023	4001	4020	4026	4008	4015	3973	3981	4009	4013	4008
658.9	4033	4041	4008	4002	3987	4026	4042	4037	4032	4040	4007	3981	3994	3997	3995	3998	4025	3999	4020	4023	4009	4006	3970	3983	4005	4010	4009
660	4028	4032	4010	4011	3988	4026	4042	4034	4032	4042	4008	3985	3988	3997	3995	3996	4021	3998	4019	4023	4010	4008	3974	3979	4003	4009	4002
661.1	4031	4032	4010	4005	3989	4023	4043	4032	4034	4035	4014	3983	3993	4001	3997	3997	4024	3998	4021	4023	4010	4005	3969	3983	4006	4010	4006
662.2	4024	4040	4011	4010	3984	4026	4045	4037	4034	4042	4007	3982	3994	3999	3993	4000	4023	4000	4023	4016	4016	4008	3969	3983	3997	4012	4005
663.3	4030	4036	4010	4007	3986	4027	4042	4038	4033	4029	4012	3985	3991	3998	3994	4000	4023	4001	4023	4021	4012	4010	3972	3980	4005	4013	4001
664.4	4033	4035	4011	4012	3987	4025	4042	4034	4032	4040	4011	3980	3990	3997	4001	3999	4017	4003	4026	4026	4011	4008	3969	3984	4007	4014	4007
665.5	4033	4039	4010	4012	3987	4027	4037	4031	4031	4041	4006	3985	3990	3997	3996	3997	4023	3999	4024	4020	4012	4006	3970	3980	3999	4012	4002
666.6	4028	4037	4013	4009	3983	4025	4042	4034	4028	4041	4008	3985	3987	4002	3996	3996	4023	3998	4023	4020	4011	4008	3969	3979	4003	4009	4007
667.7	4033	4041	4004	4003	3977	4024	4042	4034	4032	4038	4006	3974	3989	3998	3987	4001	4026	3998	4021	4023	4009	4007	3971	3981	3992	4013	4005
668.8	4035	4037	4009	4012	3983	4024	4038	4039	4037	4042	4007	3989	3986	3996	3991	4002	4017	3997	4026	4024	4012	4003	3971	3980	3991	4013	4004
669.9	4036	4039	4000	4011	3983	4024	4036	4034	4037	4038	4014	3981	3992	4001	3990	4000	4020	3998	4016	4023	4014	4007	3972	3978	4003	4011	4005
671	4033	4038	4006	4010	3986	4027	4044	4036	4032	4041	4007	3986	3992	3997	3996	4001	4020	3996	4026	4022	4010	4008	3970	3981	3998	4011	4005
672.1	4028	4038	4008	4014	3985	4025	4041	4039	4033	4035	4009	3987	3991	4000	3998	3998	4021	3999	4019	4018	4014	4007	3969	3979	4000	4008	4006
673.2	4033	4040	4008	4009	3965	4024	4040	4037	4032	4041	4013	3984	3986	3997	3991	4001	4019	3999	4023	4026	4010	4009	3968	3985	3995	4009	4006
674.3	4028	4038	4008	4013	3986	4027	4046	4036	4032	4040	4011	3986	3991	3997	3998	4002	4017	4000	4022	4021	4006	4005	3965	3980	3995	4013	4002
675.4	4029	4040	4011	4013	3989	4028	4043	4036	4031	4040	4011	3986	3991	3991	3994	3995	4019	4002	4025	4023	4015	4006	3970	3982	4004	4009	4003
676.5	4030	4040	4006	4011	3995	4025	4040	4035	4030	4038	4009	3983	3989	3997	3991	3999	4020	4002	4021	4023	4012	4007	3969	3981	3999	4006	4004
677.6	4030	4038	4005	4008	3984	4026	4041	4040	4036	4035	4005	3984	3991	4000	3995	4001	4021	4003	4018	4020	4006	4001	3971	3979	4010	4009	4004
678.7	4035	4041	4010	4015	3987	4027	4042	4037	4034	4039	4009	3987	3991	3996	3992	4002	4020	4002	4021	4024	4015	4002	3972	3978	4000	4012	4005
679.8	4032	4039	4009	4006	3987	4029	4046	4038	4031	4038	4010	3980	3988	3996	3997	4001	4018	3996	4023	4020	4008	4007	3970	3983	3992	4009	4004
680.9	4031	4040	4009	4006	3985	4028	4036	4037	4030	4040	4010	3985	3989	3998	3995	4001	4020	3998	4021	4026	4011	4006	3971	3980	4005	4007	4000
682	4031	4040	4007	4014	3981	4026	4044	4032	4035	4040	4006	3988	3987	3996	3996	4001	4021	4000	4019	4025	4011	4003	3971	3977	3998	4004	4002
683.1	4032	4040	4011	4012	3977	4030	4040	4030	4032	4038	4009	3985	3987	3998	3992	3996	4023	4002	4017	4024	4010	4005	3968	3981	3993	4011	4004
684.2	4031	4039	3996	4008	3978	4028	4042	4030	4033	4039	4008	3978	3991	3996	3995	3998	4024	4002	4021	4023	4008	4005	3972	3975	4002	4010	4001
685.3	4014	4038	4008	4007	3985	4028	4042	4038	4030	4038	4014	3985	3988	4000	3995	3999	4020	4000	4024	4022	4007	4006	3971	3982	4007	4007	3997
686.4	4028	4037	4007	4007	3981	4025	4043	4033	4030	4044	4007	3983	3990	3994	3997	3999	4018	4000	4022	4021	4009	4005	3969	3976	4002	4008	4002
687.5	4032	4040	4009	4002	3975	4025	4043	4038	4029	4041	4012	3987	3989	3997	3991	4001	4021	3995	4024	4019	4009	4006	3974	3979	4004	4010	3998
688.6	4028	4036	4004	4015	3980	4027	4041	4038	4031	4037	4011	3982	3990	3998	3995	4000	4022	3997	4024	4022	4006	4004	3968	3982	4003	4006	4002
689.7	4036	4039	4008	4013	3981	4028	4038	4037	4032	4042	4006	3982	3984	3999	3992	4001	4022	3993	4018	4022	4013	4011	3973	3981	4002	4008	4005
690.8	4021	4042	4006	4012	3985	4025	4040	4037	4029	4040	4008	3980	3984	3996	3995	4000	4026	3996	4024	4026	4007	4009	3969	3977	4002	4008	4001
691.9	4031	4035	4006	4008	3982	4026	4037	4038	4034	4043	4006	3980	3990	3998	3995	4001	4018	3998	4022	4019	4011	4009	3968	3981	3989	4010	3999
693	4031	4034	4008	4006	3980	4026	4042	4039	4036	4042	4007	3988	3987	3997	3992	4000	4023	4001	4021	4020	4007	4006	3977	3978	4007	4010	4001
694.1	4031	4040	4006	4011	3984	4030	4044	4035	4036	4038	4014	3986	3988	3996	3992	3999	4020	3998	4021	4022	4011	4007	3966	3977	3998	4013	4006
695.2	4030	4040	4002	4004	3986	4026	4039	4035	4033	4041	4007	3986	3987	3996	3993	3999	4016	3998	4021	4020	4013	4004	3968	3976	4000	4008	4003
696.3	4029	4036	4013	4008	3988	4023	4039	4037	4035	4039	4009	3988	3983	3995	3993	3999	4022	4002	4017	4017	4011	4007	3970	3981	4006	4008	4001
697.4	4032	4040	4008	4009	3977	4025	4044	4035	4031	4038	4013	3985	3990	3997	3993	4000	4021	3999	4022	4025	4009	4005	3973	3979	4005	4007	4005
698.5	4010	4038	4006	4009	3978	4026	4049	4035	4036									4000	4018	4019	4011	4006	3967	3981	3997	4009	4003
																			4020				3970	3980
																			4024				3968	3977

## Sheet: Fig7d
Relative luminescence values from ATP production assay
ATPTB4 RNAi	Values normalized to samples with ADP and Gly3P from non-induced cells
	Non-induced											Induced day 2											Induced day 4
Biological replicate (BR)	1			2			3			Mean (BR)	SD	1			2			3			Mean (BR)	SD	1			2			3			Mean (BR)	SD
Technical replicate (TR)	1	2	Mean	1	2	Mean	1	2	Mean			1	2	Mean	1	2	Mean	1	2	Mean			1	2	Mean	1	2	Mean	1	2	Mean
lysate	0.009589	0.011566	0.0105775	0.011049	0.01289	0.0119695	0.01242	0.012667	0.0125435	0.0116968	0.00101096	0.009283	0.010771	0.010027	0.01874	0.017452	0.018096	0.011967	0.012327	0.012147	0.0134233	0.00418318	0.011672	0.012168	0.01192	0.0223	0.02013	0.021215	0.014673	0.01491	0.0147915	0.0159755	0.00475927
ADP	0.024109	0.027846	0.0259775	0.024564	0.028415	0.0264895	0.028701	0.030912	0.0298065	0.0274245	0.0020787	0.017143	0.019059	0.018101	0.033723	0.032365	0.033044	0.026733	0.028515	0.027624	0.0260854	0.0075648	0.022485	0.025311	0.023898	0.04485	0.042375	0.0436125	0.030138	0.03091	0.030524	0.0326782	0.0100322
Gly3P	0.1114	0.118327	0.114864	0.1071	0.116491	0.111795	0.098656	0.102076	0.100366	0.109008	0.00764007	0.042262	0.045131	0.0436965	0.072383	0.071856	0.0721195	0.061933	0.063202	0.0625675	0.0590729	0.0144639	0.053817	0.057935	0.055876	0.107396	0.095816	0.101606	0.092054	0.095097	0.0935755	0.0836858	0.0244164
ADP+Gly3P	1	1	1	1	1	1	1	1	1	1	0	0.099724	0.102095	0.100909	0.16601	0.159401	0.162706	0.141413	0.143399	0.142406	0.134457	0.0314981	0.099367	0.099593	0.09948	0.164599	0.150898	0.157749	0.11476	0.11619	0.115475	0.124235	0.0301057
KCN	0.067676	0.065533	0.0666045	0.067432	0.066843	0.0671375	0.076176	0.070543	0.0733595	0.0690338	0.0037556	0.034419	0.035591	0.035005	0.057312	0.054131	0.0557215	0.04372	0.044351	0.0440355	0.0450313	0.0103866	0.038434	0.037893	0.0381635	0.064398	0.059921	0.0621595	0.052689	0.050745	0.051717	0.05068	0.0120316
CATR	0.144021	0.140909	0.142465	0.151894	0.152339	0.152116	0.148992	0.144845	0.146919	0.147167	0.00483053	0.054155	0.054575	0.054365	0.086894	0.086668	0.086781	0.068239	0.068448	0.0683435	0.0700156	0.016259	0.073045	0.07422	0.0736325	0.127745	0.118981	0.123363	0.113054	0.107372	0.110213	0.102403	0.0257688
su-g RNAi	Values normalized to samples with ADP and Gly3P from non-induced cells
	Non-induced														Induced day 2														Induced day 4
Biological replicate (BR)	1			2			3			4			Mean (BR)	SD	1			2			3			4			Mean (BR)	SD	1			2			3			4			Mean (BR)	SD
Technical replicate (TR)	1	2	Mean	1	2	Mean	1	2	Mean	1	2	Mean			1	2	Mean	1	2	Mean	1	2	Mean	1	2	Mean			1	2	Mean	1	2	Mean	1	2	Mean	1	2	Mean
lysate	0.006623	0.006968	0.0067955	0.006353	0.00698	0.0066665	0.012764	0.012511	0.0126375	0.011437	0.012215	0.011826	0.00948138	0.00319353	0.007097	0.007448	0.0072725	0.006075	0.006587	0.006331	0.013485	0.012637	0.013061	0.011491	0.012598	0.0120445	0.00967725	0.00336818	0.008986	0.009084	0.009035	0.00642	0.007057	0.0067385	0.018409	0.018182	0.0182955	0.013203	0.013314	0.0132585	0.0118319	0.00508523
ADP	0.013926	0.014058	0.013992	0.011651	0.012455	0.012053	0.036583	0.037398	0.0369905	0.028081	0.029567	0.028824	0.0229649	0.0119809	0.013985	0.014487	0.014236	0.011658	0.012487	0.0120725	0.042309	0.04173	0.0420195	0.02721	0.029727	0.0284685	0.0241991	0.0139297	0.015017	0.014956	0.0149865	0.011286	0.012141	0.0117135	0.045425	0.045341	0.045383	0.028286	0.030713	0.0294995	0.0253956	0.0154044
Gly3P	0.096778	0.097258	0.097018	0.097232	0.101576	0.099404	0.134054	0.138618	0.136336	0.112424	0.113799	0.113112	0.111467	0.018032	0.081688	0.082857	0.0822725	0.056435	0.060495	0.058465	0.117969	0.114452	0.11621	0.091758	0.090985	0.0913715	0.0870799	0.0238672	0.135125	0.139402	0.137263	0.070474	0.073068	0.071771	0.158871	0.158834	0.158853	0.128719	0.131759	0.130239	0.124531	0.0372213
ADP+Gly3P	1	1	1	1	1	1	1	1	1	1	1	1	1	0	0.625694	0.617023	0.621358	0.371172	0.383769	0.377471	0.676124	0.657709	0.666916	0.565916	0.571305	0.56861	0.558589	0.127252	0.807152	0.802088	0.80462	0.370271	0.367441	0.368856	0.739818	0.721668	0.730743	0.705685	0.725662	0.715674	0.654973	0.194665
KCN	0.042731	0.044427	0.043579	0.040037	0.039312	0.0396745	0.064931	0.064864	0.0648975	0.052602	0.052598	0.0526	0.0501878	0.0112012	0.035841	0.035562	0.0357015	0.033875	0.034555	0.034215	0.06989	0.066205	0.0680475	0.055289	0.053596	0.0544425	0.0481016	0.0161725	0.041784	0.041084	0.041434	0.032869	0.032219	0.032544	0.073633	0.070428	0.0720305	0.051589	0.051014	0.0513015	0.0493275	0.0169638
CATR	0.090271	0.090464	0.0903675	0.097992	0.093655	0.0958235	0.149822	0.14686	0.148341	0.12559	0.128233	0.126912	0.115361	0.0272488	0.074466	0.072591	0.0735285	0.06543	0.065832	0.065631	0.146252	0.136398	0.141325	0.114713	0.111143	0.112928	0.0983531	0.0353365	0.124627	0.11764	0.121134	0.064023	0.062572	0.0632975	0.182676	0.167816	0.175246	0.135166	0.139333	0.13725	0.124232	0.0465278
su-8 RNAi	Values normalized to samples with ADP and Gly3P from non-induced cells
	Non-induced								Induced day 2								Induced day 4
Biological replicate (BR)	1			2			Mean (BR)	SD	1			2			Mean (BR)	SD	1			2			Mean (BR)	SD
Technical replicate (TR)	1	2	Mean	1	2	Mean			1	2	Mean	1	2	Mean			1	2	Mean	1	2	Mean
lysate	0.007512	0.007824	0.007668	0.007249	0.007408	0.0073285	0.00749825	0.000240063	0.008996	0.00877	0.008883	0.007269	0.007887	0.007578	0.0082305	0.000922774	0.007679	0.008584	0.0081315	0.008119	0.00801	0.0080645	0.008098	4.73762e-05
ADP	0.015423	0.016438	0.0159305	0.014797	0.015592	0.0151945	0.0155625	0.000520431	0.017288	0.018535	0.0179115	0.016276	0.016959	0.0166175	0.0172645	0.000914996	0.018119	0.01917	0.0186445	0.016873	0.017891	0.017382	0.0180133	0.000892722
Gly3P	0.138832	0.145242	0.142037	0.131058	0.133592	0.132325	0.137181	0.00686742	0.121247	0.12356	0.122403	0.115372	0.108847	0.11211	0.117256	0.00727896	0.068893	0.072648	0.0707705	0.082747	0.082475	0.082611	0.0766908	0.0083725
ADP+Gly3P	1	1	1	1	1	1	1	0	0.421042	0.409983	0.415513	0.362006	0.34137	0.351688	0.3836	0.0451307	0.087998	0.085092	0.086545	0.106433	0.104898	0.105665	0.0961053	0.0135202
KCN	0.047468	0.047667	0.0475675	0.055287	0.053004	0.0541455	0.0508565	0.00465135	0.052041	0.049445	0.050743	0.055626	0.051596	0.053611	0.052177	0.00202798	0.034051	0.034002	0.0340265	0.038298	0.036471	0.0373845	0.0357055	0.00237446
CATR	0.113325	0.112058	0.112692	0.134021	0.127715	0.130868	0.12178	0.0128527	0.124486	0.122132	0.123309	0.134389	0.118722	0.126555	0.124932	0.00229562	0.069891	0.066353	0.068122	0.08453	0.079543	0.0820365	0.0750792	0.00983904
